# Supplementary material for: Rapid Evaporative Ionisation Mass Spectrometry (REIMS) Provides Accurate Direct from Culture Species Identification within the Genus Candida
Source: Sci Rep. 2016 Nov 14;6:36788. doi: 10.1038/srep36788 (PMC5107957; doi:10.1038/srep36788)
Supplement: Supplementary Data S1 [file srep36788-s2.csv]

	MALDI BioTyper ID			ITS Sequencing ID							ITS Sequence
REIMS Isolate ID	Genus ID	Species ID	Score	Genus ID	Species ID	Length	Similarity (%)	Gaps (%)	Coverage (%)	Match	Combined Sequence	nt Count
CALB_01	Candida	albicans	2.35	Candida	albicans	726	100	0	100	Yes	NTTTNAAAGAAAAACNCANGTGGNGCAATNAAGCNNNNAGTNATGATNNTNCNGNNNNNTGACCTGCGGAAGGATCATTA CTGATTTGCTTAATTGCACCACATGTGTTTTTCTTTGAAACAAACTTGCTTTGGCGGTGGGCCCAGCCTGCCGCCAGAGG TCTAAACTTACAACCAATTTTTTATCAACTTGTCACACCAGATTATTACTAATAGTCAAAACTTTCAACAACGGATCTCT TGGTTCTCGCATCGATGAAGAACGCAGCGAAATGCGATACGTAATATGAATTGCAGATATTCGTGAATCATCGAATCTTT GAACGCACATTGCGCCCTCTGGTATTCCGGAGGGCATGCCTGTTTGAGCGTCGTTTCTCCCTCAAACCGCTGGGT…	1181
CALB_02	Candida	albicans	2.21	Candida	albicans	726	100	0	100	Yes	GANNGCGGAAGGATCATTACTGATTTGCTTAATTGCACCACATGTGTTTTTCTTTGAAACAAACTTGCTTTGGCGGTGGG CCCAGCCTGCCGCCAGAGGTCTAAACTTACAACCAATTTTTTATCAACTTGTCACACCAGATTATTACTAATAGTCAAAA CTTTCAACAACGGATCTCTTGGTTCTCGCATCGATGAAGAACGCAGCGAAATGCGATACGTAATATGAATTGCAGATATT CGTGAATCATCGAATCTTTGAACGCACATTGCGCCCTCTGGTATTCCGGAGGGCATGCCTGTTTGAGCGTCGTTTCTCCC TCAAACCGCTGGGTTTGGTGTTGAGCAATACGACTTGGGTTTGCTTGAAAGACGGTAGTGGTAAGGCGGGATCGC…	1111
CALB_03	Candida	albicans	1.99	Candida	albicans	726	100	0	100	Yes	GNNACCTGCGGAAGGATCATTACTGATTTGCTTAATTGCACCACATGTGTTTTTCTTTGAAACAAACTTGCTTTGGCGGT GGGCCCAGCCTGCCGCCAGAGGTCTAAACTTACAACCAATTTTTTATCAACTTGTCACACCAGATTATTACTAATAGTCA AAACTTTCAACAACGGATCTCTTGGTTCTCGCATCGATGAAGAACGCAGCGAAATGCGATACGTAATATGAATTGCAGAT ATTCGTGAATCATCGAATCTTTGAACGCACATTGCGCCCTCTGGTATTCCGGAGGGCATGCCTGTTTGAGCGTCGTTTCT CCCTCAAACCGCTGGGTTTGGTGTTGAGCAATACGACTTGGGTTTGCTTGAAAGACGGTAGTGGTAAGGCGGGAT…	1122
CALB_04	Candida	albicans	2.23	Candida	albicans	726	100	0	100	Yes	GNNACCTGCGGAAGGATCATTACTGATTTGCTTAATTGCACCACATGTGTTTTTCTTTGAAACAAACTTGCTTTGGCGGT GGGCCCAGCCTGCCGCCAGAGGTCTAAACTTACAACCAATTTTTTATCAACTTGTCACACCAGATTATTACTAATAGTCA AAACTTTCAACAACGGATCTCTTGGTTCTCGCATCGATGAAGAACGCAGCGAAATGCGATACGTAATATGAATTGCAGAT ATTCGTGAATCATCGAATCTTTGAACGCACATTGCGCCCTCTGGTATTCCGGAGGGCATGCCTGTTTGAGCGTCGTTTCT CCCTCAAACCGCTGGGTTTGGTGTTGAGCAATACGACTTGGGTTTGCTTGAAAGACGGTAGTGGTAAGGCGGGAT…	1124
CALB_05	Candida	albicans	2.26	Candida	albicans	459	99.35	0.44	99.78	Yes	NNCGAGAACCAAGAGANNNGTNNNNNAAAGTNTNNANTATNAGNAATAATCTGGTGNGACAAGTNGATAAAAAATTNGNN GNAAGTTNAGACCTCTGGCGGCAGGCTGGGCCCACCGCCAAAGCAAGTTTGTTTCAAAGAAAAACACATGTGGTGCAATT AAGCAAATCAGTAATNNTCNTTNNGNNNGNNNNCTGCGGAAGGATCATTACTGATTTGCTTAATTGCACCACATGTGTTT TTCTTTGAAACAAACTTGCTTTGGCGGTGGGCCCAGCCTGCCGCCAGAGGTCTAAACTTACAACCAATTTTTTATCAACT TGTCACACCAGATTATTACTAATAGTCAAAACTTTCAACAACGGATCTCTTGGTTCTCAGCATCGATGAAGAACG…	679
CALB_06	Candida	albicans	2.38	Candida	albicans	474	97.68	1.69	100	Yes	NNCCAAGAGATCNGNTTGTTGAAAGNTTNGNCNANNNAGTAATAATCTGGTGTGACAAGTNAATAAAAAATTGGTNGTAA GTTTAGACCTCTGGCGGCAGGCTGGGCCCACCGCCAAAGCAAGTTTGTTTCAAAGAAAAACACATGTGGTGCAATTAAGC AAATCAGTAANGNNNTTNNNNNNNNNNNCTGCGGAAGGATCATTACTGATTTGCTTAATTGCACCACATGTGTTTTTCTT TGAAACAAACTTGCTTTGGCGGTGGGCCCAGCCTGCCGCCAGAGGTCTAAACTTACAACCAATTTTTTATTAACTTGTCA CACCAGATTATTACTAAATAGTCAAAACTTTCAACAACGGATCTCTTGGTTCCTCGCATCGATGAAGAACGCAGC…	684
CALB_07	Candida	albicans	2.22	Candida	albicans	746	100	0	100	Yes	NGGGNCTGCGGAAGGATCATTACTGATTTGCTTAATTGCACCACATGTGTTTTTCTTTGAAACAAACTTGCTTTGGCGGT GGGCCCAGCCTGCCGCCAGAGGTCTAAACTTACAACCAATTTTTTATCAACTTGTCACACCAGATTATTACTAATAGTCA AAACTTTCAACAACGGATCTCTTGGTTCTCGCATCGATGAAGAACGCAGCGAAATGCGATACGTAATATGAATTGCAGAT ATTCGTGAATCATCGAATCTTTGAACGCACATTGCGCCCTCTGGTATTCCGGAGGGCATGCCTGTTTGAGCGTCGTTTCT CCCTCAAACCGCTGGGTTTGGTGTTGAGCAATACGACTTGGGTTTGCTTGAAAGACGGTAGTGGTAAGGCGGGAT…	1120
CALB_08	Candida	albicans	2.33	Candida	albicans	744	99.73	0	100	Yes	NNGCGGAAGGATCATTACTGATTTGCTTAATTGCACCACATGTGTTTTTCTTTGAAACAAACTTGCTTTGGCGGTGGGCC CAGCCTGCCGCCAGAGGTCTAAACTTGCAACCAATTTTTTATCAACTTGTCACACCAGATTATTACTAATAGTCAAAACT TTCAACAACGGATCTCTTGGTTCTCGCATCGATGAAGAACGCAGCGAAATGCGATACGTAATATGAATTGCAGATATTCG TGAATCATCGAATTTTTGAACGCACATTGCGCCCTCTGGTATTCCGGAGGGCATGCCTGTTTGAGCGTCGTTTCTCCCTC AAACCGCTGGGTTTGGTGTTGAGCAATACGACTTGGGTTTGCTTGAAAGACGGTAGTGGTAAGGCGGGATCGCTT…	1110
CALB_09	Candida	albicans	2.31	Candida	albicans	746	100	0	100	Yes	NNGGACTGCGGAAGGATCATTACTGATTTGCTTAATTGCACCACATGTGTTTTTCTTTGAAACAAACTTGCTTTGGCGGT GGGCCCAGCCTGCCGCCAGAGGTCTAAACTTACAACCAATTTTTTATCAACTTGTCACACCAGATTATTACTAATAGTCA AAACTTTCAACAACGGATCTCTTGGTTCTCGCATCGATGAAGAACGCAGCGAAATGCGATACGTAATATGAATTGCAGAT ATTCGTGAATCATCGAATCTTTGAACGCACATTGCGCCCTCTGGTATTCCGGAGGGCATGCCTGTTTGAGCGTCGTTTCT CCCTCAAACCGCTGGGTTTGGTGTTGAGCAATACGACTTGGGTTTGCTTGAAAGACGGTAGTGGTAAGGCGGGAT…	1119
CALB_10	Candida	albicans	2.43	Candida	albicans	726	99.45	0	100	Yes	NNATAAAAAANNGNNNNNAAGTTTAGACCTCTGGCGGCAGGCTGGGCCCACCGCCAAAGCAAGTNNGTTTCAANGAAAAA CACATGTGGNNCAATNAAGCAAATCAGNAANNNNNNTTNCGNNNNNNNNNNGCGGAAGGATCATTACTGATTTGCTTAAT TGCACCACATGTGTTTTTCTTTGAAACAAACTTGCTTTGGCGGTGGGCCCAGCCTGCCGCCAGAGGTCTAAACTTACAAC CAATTTTTTATCAACTTGTCACACCAGATTATTACTAATAGTCAAAACTTTCAACAACGGATCTCTTGGTTCTCGCATCG ATGAAGAACGCAGCGAAATGCGATACGTAATATGAATTGCAGATATTCGTGAATCATCGAATCTTTGAACGCACA…	1242
CALB_11	Candida	albicans	2.23	Candida	albicans	744	99.73	0	100	Yes	GGGNGNCTGCGGAAGGATCATTACTGNATTTGCTTAATTGCACCACATGTGTTTTTCTTTGAAACAAACTTGCTTTGGCG GTGGGCCCAGCCTGCCGCCAGAGGTCCAAACTTACAACCAATTTTTTATCAACTTGTCACACCAGATTATTACTAATAGT CAAAACTTTCAACAACGGATCTCTTGGTTCTCGCATCGATGAAGAACGCAGCGAAATGCGATACGTAATATGAATTGCAG ATATTCGTGAATCATCGAATCTTTGAACGCACATTGCGCCCTCTGGTATTCCGGAGGGCATGCCTGTTTGAGCGTCGTTT CTCCCTCAAACCGCTGGGTTTGGTGTTGAGCAATACGACTTGGGTTTGCTTGAAAGACGGTAGTGGTAAGGCGGG…	1123
CALB_12	Candida	albicans	2.19	Candida	albicans	748	99.87	0	100	Yes	NNGGGACCTGCGGAAGGATCATTACTGATTTGCTTAATTGCACCACATGTGTTTTTCTTTGAAACAAACTTGCTTTGGCG GTGGGCCCAGCCTGCCGCCAGAGGTCTAAACTTACAACCAATTTTTTATCAACTTGTCACACCAGATTATTACTAATAGT CAAAACTTTCAACAACGGATCTCTTGGTTCTCGCATCGATGAAGAACGCAGCGAAATGCGATACGTAATATGAATTGCAG ATATTCGTGAATCATCGAATCTTTGAACGCACATTGCGCCCTCTGGTATTCCGGAGGGCATGCCTGTTTGAGCGTCGTTT CTCCCTCAAACCGCTGGGTTTGGTGTTGAGCAATACGACTTGGGTTTGCTTGAAAGACGGTAGTGGTAAGGCGGG…	1124
CALB_13	Candida	albicans	2.33	Candida	albicans	726	100	0	100	Yes	NNGGGACCTGCGGAAGGATCATTACTGATTTGCTTAATTGCACCACATGTGTTTTTCTTTGAAACAAACTTGCTTTGGCG GTGGGCCCAGCCTGCCGCCAGAGGTCTAAACTTACAACCAATTTTTTATCAACTTGTCACACCAGATTATTACTAATAGT CAAAACTTTCAACAACGGATCTCTTGGTTCTCGCATCGATGAAGAACGCAGCGAAATGCGATACGTAATATGAATTGCAG ATATTCGTGAATCATCGAATCTTTGAACGCACATTGCGCCCTCTGGTATTCCGGAGGGCATGCCTGTTTGAGCGTCGTTT CTCCCTCAAACCGCTGGGTTTGGTGTTGAGCAATACGACTTGGGTTTGCTTGAAAGACGGTAGTGGTAAGGCGGG…	1127
CALB_14	Candida	albicans	2.43	Candida	albicans	729	98.9	0.41	100	Yes	NCNGCGGAAGGATCATTACTGATTTGCTTAATTGCACCACATGTGTTTTTCTTTGAAACAAACTTGCTTTGGCGGTGGGC CCAGCCTGCCGCCAGAGGTCTAAACTTACAACCAATTTTTTATCAACTTGTCACACCAGATTATTACTAATAGTCAAAAC TTTCAACAACGGATCTCTTGGTTCTCGCATCGATGAAGAACGCAGCGAAATGCGATACGTAATATGAATTGCAGATATTC GTGAATCATCGAATCTTTGAACGCACATTGCGCCCTCTGGTATTCCGGAGGGCATGCCTGTTTGAGCGTCGTTTCTCCCT CAAACCGCTGGGTTTGGTGTTGAGCAATACGACTTGGGTTTGCTTGAAAGACGGTAGTGGTAAGGCGGGATCGCT…	1113
CALB_15	Candida	albicans	2.32	Candida	albicans	744	97.98	0.27	100	Yes	GGAAGGATCATTACTGATTTGCTTAATTGCACCACATGTGTTTTTCTTTGAAACAAACTTGCTTTGGCGGTGGGCCCAGC CTGCCGCCAGAGGTCTAAACTTACAACCAATTTTTTATCAACTTGTCACACCAGATTATTACTTAATAGTCAAAACTTTC AACAACGGATCTCTTGGTTCTCGCATCGATGAAGAACGCAGCGAAATGCGATACGTAATATGAATTGCAGATATTCGTGA ATCATCGAATCTTTGAACGCACATTGCGCCCTCTGGTATTCCGGAGGGCATGCCTGTTTGAGCGTCGTTTCTCCCTCAAA CCGCTGGGTTTGGTGTTGAGCAATACGACTTGGGTTTGCTTGAAAGACGGTAGTGGTAAGGCGGGATCGCTTTGA…	1086
CALB_16	Candida	albicans	2.44	Candida	albicans	727	99.86	0.14	100	Yes	ANACNGGCATGCNCTCCGGAATACCNGAGGGCGCAANGTGCGTTCAAAGANTNGATGANTTCACGAATATCTGCAATTCA TATTACGTATCGCATTTNGCTGCGTTCTTCATCGATGCGAGAACCAAGAGATCCGTTGTNGAAAGTTTTGACTATTAGTA ATAATCTGGTGTGACAAGTTGATAAAAAATTGGTTGTAAGTTTAGACCTCTGGCGGCAGGCTGGGCCCACCGCCAAAGCA AGTTTGTTTCAAAGAAAAACACATGTGGTGCAATTAAGCAAATCAGTNATNATNNTNNNNNNNNNNNNNNTGCGGAAGGA TCATTACTGATTTGCTTAATTGCACCACATGTGTTTTTCTTTGAAACAAACTTGCTTTGGCGGTGGGCCCAGCCT…	1431
CALB_17	Candida	albicans	2.46	Candida	albicans	472	97.67	10.59	100	Yes	NNGGGACTGCGGAAGGATCATTACTGATTTGCTTAATTGCACCACATGTGTTTTTCTTTGAAACAAACTTGCTTTGGCGG TGGGCCCAGCCTGCCGCCAGAGGTCTAAACTTACAACCAATTTTTTATTAACTTGTCACACCAGATTATTACTTAATAGT CAAAACTTTCAACAACGGATCTCTTGGTTCTCGCATCGATGAAGAACGCAGCGAAATGCGATACGTAATATGAATTGCAG ATATTCGTGAATCATCGAATCTTTGAACGCACATTGCGCCCTCTGGTATTCCGGAGGGCATGCCTGTTTGAGCGTCGTTT CTCCCTCAAATCCGCTAGGGTTTGGTGTTGAGCAATACGACTTGGGTTTGCTTGAAAGACGGAATAGTGGTAAGG…	499
CALB_18	Candida	albicans	2.34	Candida	albicans	468	99.36	0.43	100	Yes	CCNGNATACCAGANNNCNCCANGNGNGNTCAANGATTCGATNANTCACGNNNNTNTGCAATTNATNNNACGTATCGCATT TCGCTGCGTTCTTCATCGATGCGAGAACCAAGAGATCCGTTGTTGAAAGTTTNGACTATTAGTAATAATCTGGTGTGACA AGTTGATAAAAAATTGGTTGTAAGTTTAGACCTCTGGCGGCAGGCTGGGNCNNNCGCCAAAGCAAGTTNGTTTCAAAGAA AAACACATGTGGTGCAATTAAGCAAATCAGTAATNNTCNTNNNGNNNNNNNNCTGCGGAAGGATCATTACTGATTTGCTT AATTGCACCACATGTGTTTTTCTTTGAAACAAACTTGCTTTGGCGGTGGGCCCAGCCTGCCGCCAGAGGTCTAAA…	784
CALB_19	Candida	albicans	2.27	Candida	albicans	726	100	0	100	Yes	NGCAATTNATATTNCNTATCGCANNNNGCNGCGTTCTTCANCGATGCGAGAANCNAAGAGATCCGTTGTTGAAAGTTTTG ACTATTAGTAATAATCNNGTGTGACAAGTTGATAAAAAATTGGTTGTAAGTTTAGACCTCTGGCGGCAGGCTGGGCCCAC CGCCAAAGCAAGTTTGTTTCAAAGAAAAACACATGTGGTGCAATTAAGCAAATCAGTAATGATCNTTNNGTNNNNNNNNT GCGGAAGGATCATTACTGATTTGCTTAATTGCACCACATGTGTTTTTCTTTGAAACAAACTTGCTTTGGCGGTGGGCCCA GCCTGCCGCCAGAGGTCTAAACTTACAACCAATTTTTTATCAACTTGTCACACCAGATTATTACTAATAGTCAAA…	1359
CALB_20	Candida	albicans	2.44	Candida	albicans	745	99.87	0	100	Yes	GGGNNTGCGGAAGGATCATTACTGATTTGCTTAATTGCACCACATGTGTTTTTCTTTGAAACAAACTTGCTTTGGCGGTG GGCCCAGCCTGCCGCCAGAGGTCTAAACTTACAACCAATTTTTTATCAACTTGTCACACCAGATTATTACTAATAGTCAA AACTTTCAACAACGGATCTCTTGGTTCTCGCATCGATGAAGAACGCAGCGAAATGCGATACGTAATATGAATTGCAGATA TTCGTGAATCATCGAATCTTTGAACGCACATTGCGCCCTCTGGTATTCCGGAGGGCATGCCTGTTTGAGCGTCGTTTCTC CCTCAAACCGCTGGGTTTGGTGTTGAGCAATACGACTTGGGTTTGCTTGAAAGACGGTAGTGGTAAGGCGGGATC…	1117
CALB_21	Candida	albicans	2.41	Candida	albicans	747	99.73	0.13	100	Yes	GGGNNCTGCGGAAGGATCATTACTGATTTGCTTAATTGCACCACATGTGTTTTTCTTTGAAACAAACTTGCTTTGGCGGT GGGCCCAGCCTGCCGCCAGAGGTCTAAACTTACAACCAATTTTTTATCAACTTGTCACACCAGATTATTACTTAATAGTC AAAACTTTCAACAACGGATCTCTTGGTTCTCGCATCGATGAAGAACGCAGCGAAATGCGATACGTAATATGAATTGCAGA TATTCGTGAATCATCGAATCTTTGAACGCACATTGCGCCCTCTGGTATTCCGGAGGGCATGCCTGTTTGAGCGTCGTTTC TCCCTCAAACCGCTGGGTTTGGTGTTGAGCAATACGACTTGGGTTTGCTTGAAAGACGGTAGTGGTAAGGCGGGA…	1117
CALB_22	Candida	albicans	2.28	Candida	albicans	746	99.87	0	100	Yes	NTNAAAGATTCGANNANNNNNNNNNTNNGCAATTNNNNANNACNTNTCGCANNNNGNNGNNTNTNTCANCGANGCGAGAA CCAANAGATCCCGTTGNTGAAAGNNTNNGACTATTNGTAANAATCTGGTGTGACAAGTTGATAAAAAATTGGTTGTAAGT TTAGACCTCTGGCGGCAGGCTGGGCCCACCGCCAAAGCAAGTTTGTTTCAAAGAAAAACACATGTGGTGCAATTAAGCAA ATCAGNNNGANNTTNNNNNNNNNNNCTNCGGAAGGATCATTACTGATTTGCTTAATTGCACCACATGTGTTTTTCTTTGA AACAAACTTGCTTTGGCGGTGGGCCCAGCCTGCCGCCAGAGGTCTAAACTTACAACCAATTTTTTATCAACTTGT…	1390
CALB_23	Candida	albicans	2.18	Candida	albicans	748	99.87	0.13	100	Yes	GNNTTGACCTCNNNCGGCAGGCNGGGCCCACCGCCAAAGCAAGTTNGTTTCAAAGAAAAACACATGTGGTGCAATTAAGC AAATCAGTAATGNTCCTTCCGTNNNNGNCCTGCGGAAGGATCATTACTGATTTGCTTAATTGCACCACATGTGTTTTTCT TTGAAACAAACTTGCTTTGGCGGTGGGCCCAGCCTGCCGCCAGAGGTCTAAACTTACAACCAATTTTTTATCAACTTGTC ACACCAGATTATTACTAATAGTCAAAACTTTCAACAACGGATCTCTTGGTTCTCGCATCGATGAAGAACGCAGCGAAATG CGATACGTAATATGAATTGCAGATATTCGTGAATCATCGAATCTTTGAACGCACATTGCGCCCTCTGGTATTCCG…	1234
CALB_24	Candida	albicans	2.31	Candida	albicans	746	99.87	0.13	100	Yes	NAANGCAAGTTTGTNNNNAAAGAAAAANNACATGTGGNGCAATNNAGCANANNNGNANNNCNTTNCCNNNNNNNNNNNNN TGCGGAAGGATCATTACTGATTTGCTTAATTGCACCACATGTGTTTTTCTTTGAAACAAACTTGCTTTGGCGGTGGGCCC AGCCTGCCGCCAGAGGTCTAAACTTACAACCAATTTTTTATCAACTTGTCACACCAGATTATTACTTAATAGTCAAAACT TTCAACAACGGATCTCTTGGTTCTCGCATCGATGAAGAACGCAGCGAAATGCGATACGTAATATGAATTGCAGATATTCG TGAATCATCGAATCTTTGAACGCACATTGCGCCCTCTGGTATTCCGGAGGGCATGCCTGTTTGAGCGTCGTTTCT…	1197
CALB_25	Candida	albicans	2.31	Candida	albicans	726	100	0	100	Yes	NGGACNGCGGAAGGATCATTACTGATTTGCTTAATTGCACCACATGTGTTTTTCTTTGAAACAAACTTGCTTTGGCGGTG GGCCCAGCCTGCCGCCAGAGGTCTAAACTTACAACCAATTTTTTATCAACTTGTCACACCAGATTATTACTAATAGTCAA AACTTTCAACAACGGATCTCTTGGTTCTCGCATCGATGAAGAACGCAGCGAAATGCGATACGTAATATGAATTGCAGATA TTCGTGAATCATCGAATCTTTGAACGCACATTGCGCCCTCTGGTATTCCGGAGGGCATGCCTGTTTGAGCGTCGTTTCTC CCTCAAACCGCTGGGTTTGGTGTTGAGCAATACGACTTGGGTTTGCTTGAAAGACGGTAGTGGTAAGGCGGGATC…	1120
CALB_26	Candida	albicans	1.92	Candida	albicans	742	99.87	0.14	99.87	Yes	TATNNGCAATNCANNNNCGTATNGCATNTCGCTGCGTTNNTNANNNATGCGANNNNCNAGAGATCCCGNTGTTGAAAGTT NNNGACTATNAGTAANAATNNGGNGNGACAAGTNGATAAAAAATNGGTTGTAAGTTTAGACCTCTGGCGGCAGGCTGGGC CCACCGCCAAAGCAAGTTNGTNNNAAAGAAAAANNCNNNTGGTGNAANTAAGCAAANCAGTAATNNNNNTNNNNNNNNNN NNGCGGAAGGATCATTACTGATTTGCTTAATTGCACCACATGTGTTTTTCTTTGAAACAAACTTGCTTTGGCGGTGGGCC CAGCCTGCCGCCAGAGGTCTAAACTTACAACCAATTTTTTATCAACTTGTCACACCAGATTATTACTAATAGTCA…	1351
CALB_27	Candida	albicans	2.41	Candida	albicans	726	100	0	100	Yes	GTTNNTGGTTNNNCNNNNNNCANNNNAAANNCGANNCGCCNNNCNNNNNCCGTCNTCAAGCAAACCCAAGTCGTATTGCT CAACACCAANNCCAGCGGTTTGNNNGAGANACGACGCTCAAACAGGCATGCCCTCCGGAATACCAGAGGGCGCAATGNGC GTTNAAAGATTCGATGATTCACGAATATCTGCAATTCATATTACGTATCGCATTTCGCTGCGTTCTTCATCGATGCGAGA ACCAAGAGATCCGTTGTTGAAAGTTTTGACTATTAGTAATAATCTGGTGTGACAAGTTGATAAAAAATTGGTTGTAAGTT TAGACCTCTGGCGGCAGGCTGGGCCCACCGCCAAAGCAAGTTTGTTTCAAAGAAAAACACATGTGGTGCAATTAA…	1549
CALB_28	Candida	albicans	2.36	Candida	albicans	743	100	0	100	Yes	NNCGGAAGGATCATTACTGATTTGCTTAATTGCACCACATGTGTTTTTCTTTGAAACAAACTTGCTTTGGCGGTGGGCCC AGCCTGCCGCCAGAGGTCTAAACTTACAACCAATTTTTTATCAACTTGTCACACCAGATTATTACTAATAGTCAAAACTT TCAACAACGGATCTCTTGGTTCTCGCATCGATGAAGAACGCAGCGAAATGCGATACGTAATATGAATTGCAGATATTCGT GAATCATCGAATCTTTGAACGCACATTGCGCCCTCTGGTATTCCGGAGGGCATGCCTGTTTGAGCGTCGTTTCTCCCTCA AACCGCTGGGTTTGGTGTTGAGCAATACGACTTGGGTTTGCTTGAAAGACGGTAGTGGTAAGGCGGGATCGCTTT…	1114
CALB_29	Candida	albicans	2.32	Candida	albicans	466	99.57	0	100	Yes	GGNNCTGCGGAAGGATCATTACTGATTTGCTTAATTGCACCACATGTGTTTTTCTTTGAAACAAACTTGCTTTGGCGGTG GGCCCAGCCTGCCGCCAGAGGTCTAAACTTACAACCAATTTTTTATCAACTTGTCACACCAGATTATTACTAATAGTCAA AACTTTCAACAACGGATCTCTTGGTTCTCGCATCGATGAAGAACGCAGCGAAATGCGATACGTAATATGAATTGCAGATA TTCGTGAATCATCGAATCTTTGAACGCACATTGCGCCCTCTGGTATTCCGGAGGGCATGCCTGTTTGAGCGTCGTTTCTC CCTCAAACCGCTGGGTTTGGTGTTGAGCAATACGACTTGGGTTTGCTTGAAAGACGGTAGTGGTAAGGCGGGATC…	490
CALB_30	Candida	albicans	2.49	Candida	albicans	469	99.15	0.64	100	Yes	GGGNNTGCGGAAGGATCATTACTGATTTGCTTAATTGCACCACATGTGTTTTTCTTTGAAACAAACTTGCTTTGGCGGTG GGCCCAGCCTGCCGCCAGAGGTCTAAACTTACAACCAATTTTTTATCAACTTGTCACACCAGATTATTACTTAATAGTCC AAAACTTTCAACAACGGATCTCTTGGTTCTCGCATCGATGAAGAACGCAGCGAAATGCGATACGTAATATGAATTGGCAG ATATTCGTGGAATCATCGAATCTTTGAACGCACATTGCGCCCTCTGGTATTCCGGAGGGCATGCCTGTTTGAGCGTCGTT TCTCCCTCAAACCGCTGGGTTTGGTGTTGAGCAATACGACTTGGGTTTGCTTGAAAGACGGTAGTGGTAAGGCGG…	494
CALB_31	Candida	albicans	2.42	Candida	albicans	750	99.2	0.53	100	Yes	NGGGNCTGCGGAAGGATCATTACTGATTTGCTTAATTGCACCACATGTGTTTTTCTTTGAAACAAACTTGCTTTGGCGGT GGGCCCAGCCTGCCGCCAGAGGTCTAAACTTACAACCAATTTTTTATCAACTTGTCACACCAGATTATTACTAATAGTCA AAACTTTCAACAACGGATCTCTTGGTTCTCGCATCGATGAAGAACGCAGCGAAATGCGATACGTAATATGAATTGCAGAT ATTCGTGAATCATCGAATCTTTGAACGCACATTGCGCCCTCTGGTATTCCGGAGGGCATGCCTGTTTGAGCGTCGTTTCT CCCTCAAACCGCTGGGTTTGGTGTTGAGCAATACGACTTGGGTTTGCTTGAAAGACGGTAGTGGTAAGGCGGGAT…	1122
CALB_32	Candida	albicans	2.35	Candida	albicans	726	99.86	0	100	Yes	GTTCANANAGNCANNNCCTCCGGAANNNCANNNNNCGCAATGNGCGTTCAAAGATTCGANGANTCACGAATATCTGCAAT TCATANNNCGNATCGCATTTCGCTGCGTTCTTTCATCGATGCGAGAACCAAGAGATCCGTTGTTGAAAGTTTTGACTATT AGTAATAATCTGGTGTGACAAGTTGATAAAAAATTGGTTGTAAGTTTAGACCTCTGGCGGCAGGCTGGGCCCACCGCCAA AGCAAGTTTGTTTCAAAGAAAAACACATGTGGTGCAATTAAGCAAATCAGTAATNATCNTTNNNNNNNNNNNTGCGGAAG GATCATTACTGATTTGCTTAATTGCACCACATGTGTTTTTCTTTGAAACAAACTTGCTTTGGCGGTGGGCCCAGC…	1429
CALB_33	Candida	albicans	2.4	Candida	albicans	727	99.59	0.14	100	Yes	ACNNGCATGCCCTNNNNNNNNCCNGANGGNCGCAANGNNCGTTCAAAGATTCNANNNNNCACGAATATCTGCANNTTCAT ATTACGTATCGCATTTCGCTGCGTTCTTCATCGANGCGAGAACCAAGAGATCCCGTTGTTGAAAGTTTTGACTATNAGTA ATAATCTGGTGTGACAAGTTGATAAAAAATTGGTTGTAAGTTTAGACCTCTGGCGGCAGGCTGGGCCCACCGCCAAAGCA AGTTTGTTTCAAAGAAAAACACATGTGGTGCAATTAAGCAAATCAGTNATNATNNTNNNGNNNNNNNNCTGCGGAAGGAT CATTACTGATTTGCTTAATTGCACCACATGTGTTTTTCTTTGAAACAAACTTGCTTTGGCGGTGGGCCCAGCCTG…	1428
CALB_34	Candida	albicans	2.19	Candida	albicans	530	99.62	0.38	99.81	Yes	CANGAGANCCGNTGNNNNNNGNNTTGACNANNAGNAATAATCNNGTGNGACAAGTTGATAAAAAATTGGTTGTAAGTTTA GACCTCTGGCGGCAGGCTGGGCCCACCGCCAAAGCAAGTTTGTTTCAAAGAAAAACACATGTGGTGCAATTAAGCAAATC AGTAATGANNTTNNGNNNNNNNNTGCGGAAGGATCATTACTGATTTGCTTAATTGCACCACATGTGTTTTTCTTTGAAAC AAACTTGCTTTGGCGGTGGGCCCAGCCTGCCGCCAGAGGTCTAAACTTACAACCAATTTTTTATCAACTTGTCACACCAG ATTATTACTAATAGTCAAAACTTTCAACAACGGATCTCTTGGTTCTCGCATCGATGAAGAACGCAGCGAAATGCG…	1302
CALB_35	Candida	albicans	2.31	Candida	albicans	729	99.18	0.41	100	Yes	NGTTTANACCTCTGGCGGCAGGCTGNNCNCACCCGCCAAAGCAAGTTTGTTTCAAAGAAAAACACATGTGGTGCAATTAA GCAAATCAGNNNTNNTCCTTCNGNNNNNNGNNCTGCGGAAGGATCATTACTGATTTGCTTAATTGCACCACATGTGTTTT TCTTTGAAACAAACTTGCTTTGGCGGTGGGCCCAGCCTGCCGCCAGAGGTCTAAACTTACAACCAATTTTTTATCAACTT GTCACACCAGATTATTACTTAATAGTCAAAACTTTCAACAACGGATCTCTTGGTTCTCGCATCGATGAAGAACGCAGCGA AATGCGATACGTAATATGAATTGCAGATATTCGTGAATCATCGAATCTTTGAACGCACATTGCGCCCTCTGGTAT…	1232
CALB_36	Candida	albicans	2.33	Candida	albicans	727	99.86	0.14	100	Yes	NNGGGACTGCGGAAGGATCATTACTGATTTGCTTAATTGCACCACATGTGTTTTTCTTTGAAACAAACTTGCTTTGGCGG TGGGCCCAGCCTGCCGCCAGAGGTCTAAACTTACAACCAATTTTTTATCAACTTGTCACACCAGATTATTACTTAATAGT CAAAACTTTCAACAACGGATCTCTTGGTTCTCGCATCGATGAAGAACGCAGCGAAATGCGATACGTAATATGAATTGCAG ATATTCGTGAATCATCGAATCTTTGAACGCACATTGCGCCCTCTGGTATTCCGGAGGGCATGCCTGTTTGAGCGTCGTTT CTCCCTCAAACCGCTGGGTTTGGTGTTGAGCAATACGACTTGGGTTTGCTTGAAAGACGGTAGTGGTAAGGCGGG…	1126
CALB_37	Candida	albicans	2.27	Candida	albicans	728	99.73	0.28	100	Yes	CNAAACANGCNANNNNNNCNGNNNNNNAGNGNNCGCNATGNGCGNTCAGAGANTCGANNATTCACGAATATNTGCAATTN ATATTACGTANCGCATTNCGCTGCGTTCNTCATCGATGCGAGAACCAAGAGATCCGTTGNNGAAAGTNNNGACTATNAGN AATAATCTGGTGTNACAAGNNGANAAAAAATTGGTNGTAAGTTTAGACCTCTGGCGGCAGGCTGGGCCCACCGCCAAAGC AAGTTNGTTTCAAAGAAAAACACATGTGGTGCNAATTAAGCAAATCAGTAATNNTCNNTTNCNNNNGNNNNNNGCGGAAG GATCATTACTGATTTGCTTAATTGCACCACATGTGTTTTTCTTTGAAACAAACTTGCTTTGGCGGTGGGCCCAGC…	1432
CALB_38	Candida	albicans	2.3	Candida	albicans	726	100	0	100	Yes	NNGCGGAAGGATCATTACTGATTTGCTTAATTGCACCACATGTGTTTTTCTTTGAAACAAACTTGCTTTGGCGGTGGGCC CAGCCTGCCGCCAGAGGTCTAAACTTACAACCAATTTTTTATCAACTTGTCACACCAGATTATTACTAATAGTCAAAACT TTCAACAACGGATCTCTTGGTTCTCGCATCGATGAAGAACGCAGCGAAATGCGATACGTAATATGAATTGCAGATATTCG TGAATCATCGAATCTTTGAACGCACATTGCGCCCTCTGGTATTCCGGAGGGCATGCCTGTTTGAGCGTCGTTTCTCCCTC AAACCGCTGGGTTTGGTGTTGAGCAATACGACTTGGGTTTGCTTGAAAGACGGTAGTGGTAAGGCGGGATCGCTT…	1087
CALB_39	Candida	albicans	2.26	Candida	albicans	726	100	0	100	Yes	NNGCGGAAGGATCATTACTGATTTGCTTAATTGCACCACATGTGTTTTTCTTTGAAACAAACTTGCTTTGGCGGTGGGCC CAGCCTGCCGCCAGAGGTCTAAACTTACAACCAATTTTTTATCAACTTGTCACACCAGATTATTACTAATAGTCAAAACT TTCAACAACGGATCTCTTGGTTCTCGCATCGATGAAGAACGCAGCGAAATGCGATACGTAATATGAATTGCAGATATTCG TGAATCATCGAATCTTTGAACGCACATTGCGCCCTCTGGTATTCCGGAGGGCATGCCTGTTTGAGCGTCGTTTCTCCCTC AAACCGCTGGGTTTGGTGTTGAGCAATACGACTTGGGTTTGCTTGAAAGACGGTAGTGGTAAGGCGGGATCGCTT…	1114
CALB_40	Candida	albicans	2.32	Candida	albicans	744	99.73	0	100	Yes	NNAAGCGATCCCGCNTTNCCANNACCGTCTTTNANGCAAANNCNAGTCGTATTGCTCANCNCCAAACCNAGCGGNTGAGG GAGAAACGACGCTCAAACAGGCATNCCNTCCGGAATNNCAGAGGGCGCAATGTGCGTTCAAAGATTCGATGATTCACGAA TATCTGCAATTCATATTACGTATCGCATTTCGCTGCGTTCTTCATCGATGCGAGAACCAAGAGATCCGTTGTTGAAAGTT TTGACTATTAGTAATAATCTGGTGTGACAAGTTGATAAAAAATTGGTTGTAAGTTTAGACCTCTGGCGGCAGGCTGGGCC CACCGCCAAAGCAAGTTTGTTTCAAAGAAAAACACATGTGGTGCAATTAAGCAAATCNNTNNTNNNNTTNCGNNN…	1523
CALB_41	Candida	albicans	2.25	Candida	albicans	466	98.71	0.43	100	Yes	ACCNCCNGCANGNAATGTNTTNGNTNGANCTAAGCNATTGNNAAAGCGNNCNCNNNNTANCANNACCGTCTTTCAAGCAA ANNANNTCGTATNGCTNAACNCCAAACCCAGCGNTTTGAGGGAGAAACGACGCTCAAACAGGCATGNCNTCCGGAATACC NGAGGGCGCAATGTGCGTTCAAAGATTCGATGATTCACGAATATCTGCAATTCATATNACGTATCGCATTTCGCTGCGTT CTTCATCGATGCGAGAACCAAGAGATNCCGTNGTTGAAAGTTTTGACTATTAGTAATAATCTGGTGTGACAAGTTGATAA AAAATTGGTNGTAAGTTTAGACCTCTGGCGGCAGGCTNNNCCCACCGCCAANGCAAGTTTGTTTCAAAGAAAAAC…	938
CALB_42	Candida	albicans	2.15	Candida	albicans	726	100	0	100	Yes	GGNNTGCGGAAGGATCATTACTGATTTGCTTAATTGCACCACATGTGTTTTTCTTTGAAACAAACTTGCTTTGGCGGTGG GCCCAGCCTGCCGCCAGAGGTCTAAACTTACAACCAATTTTTTATCAACTTGTCACACCAGATTATTACTAATAGTCAAA ACTTTCAACAACGGATCTCTTGGTTCTCGCATCGATGAAGAACGCAGCGAAATGCGATACGTAATATGAATTGCAGATAT TCGTGAATCATCGAATCTTTGAACGCACATTGCGCCCTCTGGTATTCCGGAGGGCATGCCTGTTTGAGCGTCGTTTCTCC CTCAAACCGCTGGGTTTGGTGTTGAGCAATACGACTTGGGTTTGCTTGAAAGACGGTAGTGGTAAGGCGGGATCG…	1117
CALB_43	Candida	albicans	2.15	Candida	albicans	726	100	0	100	Yes	NNCAAAGCGATCCCGNNNNNNNNANNNCCCGTNTNTNNNNNNANNNCAAGTCNTANNGCTCAACACCNAACCCAGCNGTT TGAGNGAGAAACGACGCTNAAACAGGCANGCCCTNCNGGAATACCAGAGGGCGCAATGTGCGTTCAAAGATTCGATGATT CACGAATATCTGCAATTCATATTACGTATCGCATTTCGCTGCGTTCTTCATCGATGCGAGAACCAAGAGATCCGTTGTTG AAAGTTTTGACTATTAGTAATAATCTGGTGTGACAAGTTGATAAAAAATTGGTTGTAAGTTTAGACCTCTGGCGGCAGGC TGGGCCCACCGCCAAAGCAAGTTTGTTTCAAAGAAAAACACATGTGGTGCAATTAAGCAAATCNNTNATNNNNTN…	1522
CALB_44	Candida	albicans	2.18	Candida	albicans	726	100	0	100	Yes	NCAGCNGTTTGNNNGANNNACNACGNNNNAACAGGCATNCCTCCGGAANNCCAGAGGGCGCAATGNGCGTTCAAAGATTC GATGATTCACGAATATCTGCAATTCATATTACGTATCGCATTTCGCTGCGTTCTTCATCGATGCGAGAACCAAGAGATCC GTTGTNGAAAGTTTTGACTATTAGTAATAATCTGGTGTGACAAGTTGATAAAAAATTGGTTGTAAGTTTAGACCTCTGGC GGCAGGCTGGGCCCACCGCCAAAGCAAGTTTGTTTCAAAGAAAAACACATGTGGTGCAATTAAGCAAATCNNNNNNGATC CNNTNCCNNNNNNNGNNNNNNNNCGGAAGGATCATTACTGATTTGCTTAATTGCACCACATGTGTTTTTCTTTGA…	1427
CALB_45	Candida	albicans	2.33	Candida	albicans	748	100	0	100	Yes	NNGGGACCTGCGGAAGGATCATTACTGATTTGCTTAATTGCACCACATGTGTTTTTCTTTGAAACAAACTTGCTTTGGCG GTGGGCCCAGCCTGCCGCCAGAGGTCTAAACTTACAACCAATTTTTTATCAACTTGTCACACCAGATTATTACTAATAGT CAAAACTTTCAACAACGGATCTCTTGGTTCTCGCATCGATGAAGAACGCAGCGAAATGCGATACGTAATATGAATTGCAG ATATTCGTGAATCATCGAATCTTTGAACGCACATTGCGCCCTCTGGTATTCCGGAGGGCATGCCTGTTTGAGCGTCGTTT CTCCCTCAAACCGCTGGGTTTGGTGTTGAGCAATACGACTTGGGTTTGCTTGAAAGACGGTAGTGGTAAGGCGGG…	1122
CALB_46	Candida	albicans	2.41	Candida	albicans	726	100	0	100	Yes	NNGGGACTGCGGAAGGATCATTACTGATTTGCTTAATTGCACCACATGTGTTTTTCTTTGAAACAAACTTGCTTTGGCGG TGGGCCCAGCCTGCCGCCAGAGGTCTAAACTTACAACCAATTTTTTATCAACTTGTCACACCAGATTATTACTAATAGTC AAAACTTTCAACAACGGATCTCTTGGTTCTCGCATCGATGAAGAACGCAGCGAAATGCGATACGTAATATGAATTGCAGA TATTCGTGAATCATCGAATCTTTGAACGCACATTGCGCCCTCTGGTATTCCGGAGGGCATGCCTGTTTGAGCGTCGTTTC TCCCTCAAACCGCTGGGTTTGGTGTTGAGCAATACGACTTGGGTTTGCTTGAAAGACGGTAGTGGTAAGGCGGGA…	1118
CALB_47	Candida	albicans	2.38	Candida	albicans	726	100	0	10	Yes	NGGGGNCTGCGGAAGGATCATTACTGATTTGCTTAATTGCACCACATGTGTTTTTCTTTGAAACAAACTTGCTTTGGCGG TGGGCCCAGCCTGCCGCCAGAGGTCTAAACTTACAACCAATTTTTTATCAACTTGTCACACCAGATTATTACTAATAGTC AAAACTTTCAACAACGGATCTCTTGGTTCTCGCATCGATGAAGAACGCAGCGAAATGCGATACGTAATATGAATTGCAGA TATTCGTGAATCATCGAATCTTTGAACGCACATTGCGCCCTCTGGTATTCCGGAGGGCATGCCTGTTTGAGCGTCGTTTC TCCCTCAAACCGCTGGGTTTGGTGTTGAGCAATACGACTTGGGTTTGCTTGAAAGACGGTAGTGGTAAGGCGGGA…	1122
CALB_48	Candida	albicans	2.06	Candida	albicans	743	99.6	0.27	99.87	Yes	CNNCAAAAGCAAGNNTGTNTCAAAGAAAAACACATGTGGTGCAATTAAGCAAANCANNANNNNTTNCGNNNNGNNNNNNN GCGGAAGGATCATTACTGATTTGCTTAATTGCACCACATGTGTTTTTCTTTGAAACAAACTTGCTTTGGCGGTGGGCCCA GCCTGCCGCCAGAGGTCTAAACTTACAACCAATTTTTTATCAACTTGTCACACCAGATTATTACTTAATAGTCAAAACTT TCAACAACGGATCTCTTGGTTCTCGCATCGATGAAGAACGCAGCGAAATGCGATACGTAATATGAATTGCAGATATTCGT GAATCATCGAATCTTTGAACGCACATTGCGCCCTCTGGTATTCCGGAGGGCATGCCTGTTTGAGCGTCGTTTCTC…	1203
CALB_49	Candida	albicans	2.39	Candida	albicans	749	99.6	0.13	100	Yes	CNTNCTTTCANNNANGNGAGNNNNNANGNNNNNCNNNGNNGNANGNNNNGNNNNNNNANNNANNATCNNGTGNNACANGN NNNNNNNNAATNGGTNGNNNGNNNAGACCTCTGGCGGCAGGCTGGGCCNACCNCCAAAGCAAGTTNGTTTNAAAGAAAAA CACANNTNGTGCAANTAAGNAAATCAGNNATNNNNNNTCCGGNNNNGNNNNACNTGCGGAAGGATCATTACTGATTTGCT TAATTGCACCACATGTGTTTTTCTTTGAAACAAACTTGCTTTGGCGGTGGGCCCAGCCTGCCGCCAGAGGTCTAAACTTA CAACCAATTTTTTATCAACTTGTCACACCAGATTATTACTTAATAGTCAAAACTTTCAACAACGGATCTCTTGGT…	1337
CGLA_01	Candida	glabrata	2.14	Candida	glabrata	867	99.89	0	100	Yes	NNTGCGGAAGGATCATTAAAGAAATTTAATTGATTTGTCTGAGCTCGGAGAGAGACATCTCTGGGGAGGACCAGTGTAGA CACTCAGGAGGCTCCTAAAATATTTTCTCTGCTGTGAATGCTATTTCTCCTGCCTGCGCTTAAGTGCGCGGTTGGTGGGT GTTCTGCAGTGGGGGGAGGGAGCCGACAAAGACCTGGGAGTGTGCGTGGATCTCTCTATTCCAAAGGAGGTGTTTTATCA CACGACTCGACACTTTCTAATTACTACACACAGTGGAGTTTACTTTACTACTATTCTTTTGTTCGTTGGGGGAAAGCTCT CTTTCGGGAGGGAGTTCTCCCAGTGGATGCAAACACAAACAAATATTTTTTTAAAATAATTCAGTCAACACAAGA…	1042
CGLA_02	Candida	glabrata	2.21	Candida	glabrata	864	100	0	100	Yes	GGGGNNGGGAAGGATCATTAAAGAAATTTAATTGATTTGTCTGAGCTCGGAGAGAGACATCTCTGGGGAGGACCAGTGTA GACACTCAGGAGGCTCCTAAAATATTTTCTCTGCTGTGAATGCTATTTCTCCTGCCTGCGCTTAAGTGCGCGGTTGGTGG GTGTTCTGCAGTGGGGGGAGGGAGCCGACAAAGACCTGGGAGTGTGCGTGGATCTCTCTATTCCAAAGGAGGTGTTTTAT CACACGACTCGACACTTTCTAATTACTACACACAGTGGAGTTTACTTTACTACTATTCTTTTGTTCGTTGGGGGAACGCT CTCTTTCGGGGGGGAGTTCTCCCAGTGGATGCAAACACAAACAAATATTTTTTTAAACTAATTCAGTCAACACAA…	1177
CGLA_03	Candida	glabrata	2.12	Candida	glabrata	790	99.75	0	100	Yes	GAANNATCATTNAAGNNNAATTTNATTGATTCGTCTGAGCTCGGAGAGAGACATCTCTGGGGAGGACCAGTGTAGACACT CAGGAGGCTCCTAAAATATTTTCTCTGCTGTGAATGCTATTTCTCCTGCCTGCGCTTAAGTGCGCGGTTGGTGGGTGTTC TGCAGTGGGGGGAGGGAGCCGACAAAGACCTGGGAGTGTGCGTGGATCTCTCTATTCCAAAGGAGGTGTTTTATCACACG ACTCGACACTTTCTAATTACTACACACAGTGGAGTTTACTTTACTACTATTCTTTTGTTCGTTGGGGGAACGCTCTCTTT CGGGAGGGAGTTCTCCCAGTGGATGCAAACACAAACAAATATTTTTTTAAACTAATTCAGTCAACACAAGATTTC…	1123
CGLA_04	Candida	glabrata	2.28	Candida	glabrata	812	99.02	0.25	100	Yes	GGNGGGGGNTGCGGAAGGATCATTAAAGAAATTTAATTGATTTGTCTGAGCTCGGAGAGAGACATCTCTGGNNAGGACCA GTGTAGACACTCAGGAGGCTCCTAAAATANTTTCTCTGCTGTGAATGCTATTTCTCCTGCCTGCGCTTAAGTGCGCGGTT GGTGGGGTGTTCCTGCAGTGGGGGGAGGGAGCCGACAAAGACCTGGGAGTGTGCGTGGATCTCTCTATTCCAAAGGAGGT GTTTTATCACACGACTCGACACTTTCTAATTACTACACACAGTGGAGTTTACTTTACTACTATTCTTTTGTTCGTTGGGG GAAAGCTCTCTTTCGGGAGGGAGTTCTCCCAGTGGATGCAAACACAAACAAATATTTTTTTAAAATAATTCAGTC…	842
CGLA_05	Candida	glabrata	2.21	Candida	glabrata	863	100	0	100	Yes	NGGGGGGNTGCGAAGGATCATTAAAGAAATTTAATTGATTTGTCTGAGCTCGGAGAGAGACATCTCTGGGGAGGACCAGT GTAGACACTCAGGAGGCTCCTAAAATATTTTCTCTGCTGTGAATGCTATTTCTCCTGCCTGCGCTTAAGTGCGCGGTTGG TGGGTGTTCTGCAGTGGGGGGAGGGAGCCGACAAAGACCTGGGAGTGTGCGTGGATCTCTCTATTCCAAAGGAGGTGTTT TATCACACGACTCGACACTTTCTAATTACTACACACAGTGGAGTTTACTTTACTACTATTCTTTTGTTCGTTGGGGGAAC GCTCTCTTTCGGGAGGGAGTTCTCCCAGTGGATGCAAACACAAACAAATATTTTTTTAAACTAATTCAGTCAACA…	1244
CGLA_06	Candida	glabrata	2.22	Candida	glabrata	798	100	0	100	Yes	ANGGGGGGNTNNGAAGGATCATTAAAGAAATTTAATTGATTTGTCTGAGCTCGGAGAGAGACATCTCTGGGGAGGACCAG TGTAGACACTCAGGAGGCTCCTAAAATATTTTCTCTGCTGTGAATGCTATTTCTCCTGCCTGCGCTTAAGTGCGCGGTTG GTGGGTGTTCTGCAGTGGGGGGAGGGAGCCGACAAAGACCTGGGAGTGTGCGTGGATCTCTCTATTCCAAAGGAGGTGTT TTATCACACGACTCGACACTTTCTAATTACTACACACAGTGGAGTTTACTTTACTACTATTCTTTTGTTCGTTGGGGGAA CGCTCTCTTTCGGGGGGGAGTTCTCCCAGTGGATGCAAACACAAACAAATATTTTTTTAAACTAATTCAGTCAAC…	1297
CGLA_07	Candida	glabrata	2.27	Candida	glabrata	862	100	0	100	Yes	NNAAGGATCATTAAAGAAATTTAATTGATTTGTCTGAGCTCGGAGAGAGACATCTCTGGGGAGGACCAGTGTAGACACTC AGGAGGCTCCTAAAATATTTTCTCTGCTGTGAATGCTATTTCTCCTGCCTGCGCTTAAGTGCGCGGTTGGTGGGTGTTCT GCAGTGGGGGGAGGGAGCCGACAAAGACCTGGGAGTGTGCGTGGATCTCTCTATTCCAAAGGAGGTGTTTTATCACACGA CTCGACACTTTCTAATTACTACACACAGTGGAGTTTACTTTACTACTATTCTTTTGTTCGTTGGGGGAACGCTCTCTTTC GGGAGGGAGTTCTCCCAGTGGATGCAAACACAAACAAATATTTTTTTAAACTAATTCAGTCAACACAAGATTTCT…	1279
CGLA_08	Candida	glabrata	1.94	Candida	glabrata	867	99.86	0	100	Yes	NGGGGNTGCGGAAGGATCATTAAAGAAANTTAATTGATTTGTCTGAGCTCGGAGAGAGACATCTCTGGGGAGGACCAGTG TAGACACTCAGGAGGCTCCTAAAATATTTTCTCTGCTGTGAATGCTATTTCTCCTGCCTGCGCTTAAGTGCGCGGTTGGT GGGTGTTCTGCAGTGGGGGGAGGGAGCCGACAAAGACCTGGGAGTGTGCGTGGATCTCTCTATTCCAAAGGAGGTGTTTT ATCACACGACTCGACACTTTCTAATTACTACACACAGTGGAGTTTACTTTACTACTATTCTTTTGTTCGTTGGGGGAACG CTCTCTTTCGGGAGGGAGTTCTCCCAGTGGATGCAAACACAAACAAATATTTTTTTAAACTAATTCAGTCAACAC…	1153
CGLA_09	Candida	glabrata	1.91	Candida	glabrata	815	100	0	100	Yes	NGGGGGGGNTGGGAAGGATCATTAAAGNNNAAATTTAATTGATTTGTCTGAGCTCGGAGAGAGACATCTCTGGGGAGGAC CAGTGTAGACACTCAGGAGGTTCCTAAAATATTTTCTCTGCTGTGAATGCCATTTCTCCTGCCTGCGCTTAAGTGCGCGG TTGGTGGGTGTTCTGCAGTGGGGGGAGGGAGCCGACAAAGACCTGGGAGTGTGCGTGGATCTCTCTATTCCAAAGGAGGT GTTTTATCACACGACTCGACACTTTCTAATTACTACACACAGTGGAGTTTACTTTACTACTATTCTTTTGTTCGTTGGGG GAACGCTCTCTTTCGGGGGGGGGAGTTCTCCCAGTGGATGCAAACACAAACAAATATTTTTTTAAACTAATTCAG…	1077
CGLA_10	Candida	glabrata	2.21	Candida	glabrata	797	99.88	0	100	Yes	NGGGGGNTGCGGAAGGATCATTAAAGNNAAATTTAATTGATTTGTCTGAGCTCGGAGAGAGACATCTCTGGGGAGGACCA GTGTAGACACTCAGGAGGCTCCTAAAATATTTTCTCTGCTGTGAATGCTATTTCTCCTGCCTGCGCTTAAGTGCGCGGTT GGTGGGTGTTCTGCAGTGGGGGGAGGGAGCCGACAAAGACCTGGGAGTGTGCGTGGATCTCTCTATTCCAAAGGAGGTGT TTTATCACACGACTCGACACTTTCTAATTACTACACACAGTGGAGTTTACTTTACTACTATTCTTTTGTTCGTTGGGGGA AAGCTCTCTTTCGGGAGGGAGTTCTCCCAGTGGATGCAAACACAAACAAATATTTTTTTAAAATAATTCAGTCAA…	1177
CGLA_11	Candida	glabrata	2.07	Candida	glabrata	761	99.61	0	100	Yes	NTNGATTTGTCTGAGCTCGGAGAGAGACATCTCTGGGGAGNACCAGTGTAGACACTCAGGAGGCTCCTAAAATATTTTCT CTGCTGTGAATGCTATTTCTCCTGCCTGCGCTTAAGTGCGCGGTTGGTGGGTGTTCTGCAGTGGGGGGAGGGAGCCGACA AAGACCTGGGAGTGTGCGTGGATCTCTCTATTCCAAAGGAGGTGTTTTATCACACGACTCGACACTTTCTAATTACTACA CACAGTGGAGTTTACTTTACTACTATTCTTTTGTTCGTTGGGGGAAAGCTCTCTTTCGGGAGGGAGTTCTCCCAGTGGAT GCAAACACAAACAAATATTTTTTTATTTTAANTAATTCAGTCAACACAAGATTTCTTTTAGTAGAAAACAACTTC…	811
CGLA_12	Candida	glabrata	2.26	Candida	glabrata	866	99.65	0	100	Yes	NNGGGGGGGGGNTGNNNAAGGATCATTAAAGAAATTTAATTGATTTGTCTGAGCTCGGAGAGAGACATCTCTGGGGAGGA CCAGTGTAGACACTCAGGAGGCACCTAAAATATTTTCTCTGCTGTGAATGCTATTTCTCCTGCCTGCGCTTAAGTGCGCG GTTGGTGGGTGTTCTGCAGTGGGGGGAGGGAGCCGACAAAGACCTGGGAGTGTGCGTGGATCTCTCTATTCCAAAGGAGG TGTTTTATCACACGACTCGACACTTTCTAATTACTACACACAGTGGAGTTTACTTTACTACTATTCTTTTGTTCGTTGGG GGAAAGCTCTCTTTCGGGAGGGAGTTCTCCCAGTGGATGCAAACACAAACAAATATTTTTTTATTTTAACTAATT…	1226
CGLA_13	Candida	glabrata	2.18	Candida	glabrata	819	99.88	0.12	100	Yes	NNCGGAAGGATCATTAAAGNNNAAATTTAATTGATTTGTCTGAGCTCGGAGAGAGACATCTCTGGGGAGGACCAGTGTAG ACACTCAGGAGGCACCTAAAATATTTTCTCTGCTGTGAATGCTATTTCTCCTGCCTGCGCTTAAGTGCGCGGTTGGTGGG TGTTCTGCAGTGGGGGGAGGGAGCCGACAAAGACCTGGGAGTGTGCGTGGATCTCTCTATTCCAAAGGAGGTGTTTTATC ACACGACTCGACACTTTCTAATTACTACACACAGTGGAGTTTACTTTACTACTATTCTTTTGTTCGTTGGGGGAAAGCTC TCTTTCGGGAGGGAGTTCTCCCAGTGGATGCAAACACAAACAAATATTTTTTTATTTTAACTAATTCAGTCAACA…	1155
CGLA_14	Candida	glabrata	2.17	Candida	glabrata	827	100	0	100	Yes	NNAAGGATCATTAAAGAAATTTAATTGATTTGTCTGAGCTCGGAGAGAGACATCTCTGGGGAGGACCAGTGTAGACACTC AGGAGGCTCCTAAAATATTTTCTCTGCTGTGAATGCCATTTCTCCTGCCTGCGCTTAAGTGCGCGGTTGGTGGGTGTTCT GCAGTGGGGGGAGGGAGCCGACAAAGACCTGGGAGTGTGCGTGGATCTCTCTATTCCAAAGGAGGTGTTTTATCACACGA CTCGACACTTTCTAATTACTACACACAGTGGAGTTTACTTTACTACTATTCTTTTGTTCGTTGGGGGAACGCTCTCTTTC GGGGGGGAGTTCTCCCAGTGGATGCAAACACAAACAAATATTTTTTTAAACTAATTCAGTCAACACAAGATTTCT…	1288
CGLA_15	Candida	glabrata	2.29	Candida	glabrata	862	100	0	100	Yes	NNAAGGATCATTAAAGAAATTTAATTGATTTGTCTGAGCTCGGAGAGAGACATCTCTGGGGAGGACCAGTGTAGACACTC AGGAGGTTCCTAAAATATTTTCTCTGCTGTGAATGCCATTTCTCCTGCCTGCGCTTAAGTGCGCGGTTGGTGGGTGTTCT GCAGTGGGGGGAGGGAGCCGACAAAGACCTGGGAGTGTGCGTGGATCTCTCTATTCCAAAGGAGGTGTTTTATCACACGA CTCGACACTTTCTAATTACTACACACAGTGGAGTTTACTTTACTACTATTCTTTTGTTCGTTGGGGGAAAGCTCTCTTTC GGGAGGGAGTTCTCCCAGTGGATGCAAACACAAACAAATATTTTTTTAAACTAATTCAGTCAACACAAGATTTCT…	1164
CGLA_16	Candida	glabrata	2.32	Candida	glabrata	784	99.62	0.26	100	Yes	GGNNTGGGAAGGATCATTAAAGAAANTTAATTGATTTGTCTGAGCTCGGAGAGAGACATCTCTGGGGAGGACCAGTGTAG ACACTCAGGAGGCTCCTAAAATANTTTCTCTGCTGTGAATGCTATTTCTCCTGCCTGCGCTTAAGTGCGCGGTTGGTGGG TGTTCTGCAGTGGGGGGAGGGAGCCGACAAAGACACTGGGAGTGTGCGTGGATCTCTCTATTCCAAAGGAGGTGTTTTAT CACACGACTCGACACTTTCTAATTACTGACACACAGTGGAGTTTACTTTACTACTATTCTTTTGTTCGTTGGGGGAAAGC TCTCTTTCGGGAGGGAGTTCTCCCAGTGGATGCAAACACAAACAAATATTTTTTTAAAATAATTCAGTCAACACA…	839
CGLA_17	Candida	glabrata	2.4	Candida	glabrata	813	100	0	100	Yes	TNNGAAGGATCATTAAAGNNAAATTTAATTGATTTGTCTGAGCTCGGAGAGAGACATCTCTGGGGAGGACCAGTGTAGAC ACTCAGGAGGCTCCTAAAATATTTTCTCTGCTGTGAATGCCATTTCTCCTGCCTGCGCTTAAGTGCGCGGTTGGTGGGTG TTCTGCAGTGGGGGGAGGGAGCCGACAAAGACCTGGGAGTGTGCGTGGATCTCTCTATTCCAAAGGAGGTGTTTTATCAC ACGACTCGACACTTTCTAATTACTACACACAGTGGAGTTTACTTTACTACTATTCTTTTGTTCGTTGGGGGAACGCTCTC TTTCGGGGGGGAGTTCTCCCAGTGGATGCAAACACAAACAAATATTTTTTTAAACTAATTCAGTCAACACAAGAT…	1201
CGLA_18	Candida	glabrata	2.25	Candida	glabrata	862	100	0	100	Yes	NNAAGGATCATTAAAGAAATTTAATTGATTTGTCTGAGCTCGGAGAGAGACATCTCTGGGGAGGACCAGTGTAGACACTC AGGAGGCTCCTAAAATATTTTCTCTGCTGTGAATGCTATTTCTCCTGCCTGCGCTTAAGTGCGCGGTTGGTGGGTGTTCT GCAGTGGGGGGAGGGAGCCGACAAAGACCTGGGAGTGTGCGTGGATCTCTCTATTCCAAAGGAGGTGTTTTATCACACGA CTCGACACTTTCTAATTACTACACACAGTGGAGTTTACTTTACTACTATTCTTTTGTTCGTTGGGGGAACGCTCTCTTTC GGGAGGGAGTTCTCCCAGTGGATGCAAACACAAACAAATATTTTTTTAAACTAATTCAGTCAACACAAGATTTCT…	1286
CGLA_19	Candida	glabrata	2.36	Candida	glabrata	800	99.88	0	100	Yes	ANCNTCCCTGAGNGNCNNACNNNGNNCNNCCCCNNNNNANNNTNNNTNNNNCCGAGCNNNNNNNNAAANNNNANNNAANN TNNCTNAANTTNNTTNTNNNNNNNNGGGGGNNNNNNNGGAAGGATCATTAAAGAAATTTAATTGATTTGTCTGAGCTCGG AGAGAGACATCTCTGGGGAGGACCAGTGTAGACACTCAGGAGGCTCCTAAAATATTTTCTCTGCTGTGAATGCTATTTCT CCTGCCTGCGCTTAAGTGCGCGGTTGGTGGGTGTTCTGCAGTGGGGGGAGGGAGCCGACAAAGACCTGGGAGTGTGCGTG GATCTCTCTATTCCAAAGGAGGTGTTTTATCACACGACTCGACACTTTCTAATTACTACACACAGTGGAGTTTAC…	1412
CGLA_20	Candida	glabrata	2.31	Candida	glabrata	818	100	0	100	Yes	GNGNTGCGGAAGGATCATTAAAGNNNAAATTTAATTGATTTGTCTGAGCTCGGAGAGAGACATCTCTGGGGAGGACCAGT GTAGACACTCAGGAGGCTCCTAAAATATTTTCTCTGCTGTGAATGCTATTTCTCCTGCCTGCGCTTAAGTGCGCGGTTGG TGGGTGTTCTGCAGTGGGGGGAGGGAGCCGACAAAGACCTGGGAGTGTGCGTGGATCTCTCTATTCCAAAGGAGGTGTTT TATCACACGACTCGACACTTTCTAATTACTACACACAGTGGAGTTTACTTTACTACTATTCTTTTGTTCGTTGGGGGAAC GCTCTCTTTCGGGGGGGAGTTCTCCCAGTGGATGCAAACACAAACAAATATTTTTTTAAACTAATTCAGTCAACA…	1123
CGLA_21	Candida	glabrata	2.01	Candida	glabrata	864	100	0	100	Yes	GGGGNNTGGGAAGGATCATTAAAGAAATTTAATTGATTTGTCTGAGCTCGGAGAGAGACATCTCTGGGGAGGACCAGTGT AGACACTCAGGAGGCTCCTAAAATATTTTCTCTGCTGTGAATGCTATTTCTCCTGCCTGCGCTTAAGTGCGCGGTTGGTG GGTGTTCTGCAGTGGGGGGAGGGAGCCGACAAAGACCTGGGAGTGTGCGTGGATCTCTCTATTCCAAAGGAGGTGTTTTA TCACACGACTCGACACTTTCTAATTACTACACACAGTGGAGTTTACTTTACTACTATTCTTTTGTTCGTTGGGGGAACGC TCTCTTTCGGGGGGGAGTTCTCCCAGTGGATGCAAACACAAACAAATATTTTTTTAAACTAATTCAGTCAACACA…	1180
CGLA_22	Candida	glabrata	2.23	Candida	glabrata	862	100	0	100	Yes	NNAAGGATCATTAAAGAAATTTAATTGATTTGTCTGAGCTCGGAGAGAGACATCTCTGGGGAGGACCAGTGTAGACACTC AGGAGGCTCCTAAAATATTTTCTCTGCTGTGAATGCTATTTCTCCTGCCTGCGCTTAAGTGCGCGGTTGGTGGGTGTTCT GCAGTGGGGGGAGGGAGCCGACAAAGACCTGGGAGTGTGCGTGGATCTCTCTATTCCAAAGGAGGTGTTTTATCACACGA CTCGACACTTTCTAATTACTACACACAGTGGAGTTTACTTTACTACTATTCTTTTGTTCGTTGGGGGAACGCTCTCTTTC GGGGGGGAGTTCTCCCAGTGGATGCAAACACAAACAAATATTTTTTTAAACTAATTCAGTCAACACAAGATTTCT…	1155
CGLA_23	Candida	glabrata	2.34	Candida	glabrata	829	100	0	100	Yes	NNTGGGAAGGATCATTAAAGAAATTTAATTGATTTGTCTGAGCTCGGAGAGAGACATCTCTGGGGAGGACCAGTGTAGAC ACTCAGGAGGCTCCTAAAATATTTTCTCTGCTGTGAATGCCATTTCTCCTGCCTGCGCTTAAGTGCGCGGTTGGTGGGTG TTCTGCAGTGGGGGGAGGGAGCCGACAAAGACCTGGGAGTGTGCGTGGATCTCTCTATTCCAAAGGAGGTGTTTTATCAC ACGACTCGACACTTTCTAATTACTACACACAGTGGAGTTTACTTTACTACTATTCTTTTGTTCGTTGGGGGAACGCTCTC TTTCGGGGGGGAGTTCTCCCAGTGGATGCAAACACAAACAAATATTTTTTTAAACTAATTCAGTCAACACAAGAT…	1210
CGLA_24	Candida	glabrata	2.25	Candida	glabrata	832	100	0	100	Yes	NGNTGCGGAAGGATCATTAAAGAAATTTAATTGATTTGTCTGAGCTCGGAGAGAGACATCTCTGGGGAGGACCAGTGTAG ACACTCAGGAGGCTCCTAAAATATTTTCTCTGCTGTGAATGCCATTTCTCCTGCCTGCGCTTAAGTGCGCGGTTGGTGGG TGTTCTGCAGTGGGGGGAGGGAGCCGACAAAGACCTGGGAGTGTGCGTGGATCTCTCTATTCCAAAGGAGGTGTTTTATC ACACGACTCGACACTTTCTAATTACTACACACAGTGGAGTTTACTTTACTACTATTCTTTTGTTCGTTGGGGGAACGCTC TCTTTCGGGGGGGAGTTCTCCCAGTGGATGCAAACACAAACAAATATTTTTTTAAACTAATTCAGTCAACACAAG…	1008
CGLA_25	Candida	glabrata	2.2	Candida	glabrata	862	99.88	0	100	Yes	GGGTGNTNCGAAGGATCATTAAAGAAATTTAATTGATTTGTCTGAGCTCGGAGAGAGACATCTCTGGGGAGGACCAGTGT AGACACTCAGGAGGCTCCTAAAATATTTTCTCTGCTGTGAATGCTATTTCTCCTGCCTGCGCTTAAGTGCGCGGTTGGTG GGTGTTCTGCAGTGGGGGGAGGGAGCCGACAAAGACCTGGGAGTGTGCGTGGATCTCTCTATTCCAAAGGAGGTGTTTTA TCACACGACTCGACACTTTCTAATTACTACACACAGTGGAGTTTACTTTACTACTATTCTTTTGTTCGTTGGGGGAAAGC TCTCTTTCGGGGGGGAGTTCTCCCAGTGGATGCAAACACAAACAAATATTTTTTATTTTAACTAATTCAGTCAAC…	1136
CGLA_26	Candida	glabrata	2.29	Candida	glabrata	860	99.88	0	100	Yes	NGNTCGGAGGATCATTAAAGAAATTTAATTGATTTGTCTGAGCTCGGAGAGAGACATCTCTGGGGAGGACCAGTGTAGAC ACTCAGGAGGCTCCTAAAATATTTTCTCTGCTGTGAATGCTATTTCTCCTGCCTGCGCTTAAGTGCGCGGTTGGTGGGTG TTCTGCAGTGGGGGGAGGGAGCCGACAAAGACCTGGGAGTGTGCGTGGATCTCTCTATTCCAAAGGAGGTGTTTTATCAC ACGACTCGACACTTTCTAATTACTACACACAGTGGAGTTTACTTTACTACTATTCTTTTGTTCGTTGGGGGAAAGCTCTC TTTCGGGGGGGAGTTCTCCCAGTGGATGCAAACACAAACAAATATTTTTTATTTTAACTAATTCAGTCAACACAA…	1172
CGLA_27	Candida	glabrata	2.34	Candida	glabrata	797	99.88	0	100	Yes	NNTGCGGAAGGATCATTAAAGNAAATTTAATTGATTTGTCTGAGCTCGGAGAGAGACATCTCTGGGGAGGACCAGTGTAG ACACTCAGGAGGCTCCTAAAATATTTTCTCTGCTGTGAATGCTATTTCTCCTGCCTGCGCTTAAGTGCGCGGTTGGTGGG TGTTCTGCAGTGGGGGGAGGGAGCCGACAAAGACCTGGGAGTGTGCGTGGATCTCTCTATTCCAAAGGAGGTGTTTTATC ACACGACTCGACACTTTCTAATTACTACACACAGTGGAGTTTACTTTACTACTATTCTTTTGTTCGTTGGGGGAAAGCTC TCTTTCGGGGGGGAGTTCTCCCAGTGGATGCAAACACAAACAAATATTTTTTTAAACTAATTCAGTCAACACAAG…	1247
CGLA_28	Candida	glabrata	2.25	Candida	glabrata	490	99.18	0.41	100	Yes	CGGGGGGGAGTTCTCCCAGTGGATGCAAACACAAACAAATATTTTTTTAAACTAATTCAGTCAACACAAGATTTCTTTTA GTAGAAAACAACTTCAAAACTTTCAACAATGGATCTCTTGGTTCTCGCATCGATGAAGAACGCAGCGAAATGCGATACGT AATGTGAATTGCAGAATTCCGTGAATCATCGAATCTTTGAACGCACATTGCGCCCTCTGGTATTCCGGGCGTGGCATGCC TGTTTGAGCGTCATTTCCTTCTCAAACACGTTGTGTTTGGTAGTGAGTGATACTCTCGTTTTTGAGTTAACTTGAAATTG TAGGCCATATCAGTATGTGGGACACGAGCGCAAGCTTCTCTATTAATCTGCTGCTCGTTTGCGCGAGCGGCGGGG…	507
CGUI_01	Candida	guilliermondii	1.91	Candida	guilliermondii	591	99.15	0	100	Yes	TAGNCNGACTAAGAGNTANNANTCAATNCCAAANCCGGGGNNTTGAGAGAGAAATGACGCTCAAACAGGCATNNCCTNNTGGAATACCAGAGGGCGCAATGTGCGTTCAAAGATTCGATGATTCACGAAAATCTGCAATTCATATTACTTATCGCATTTCGCTGCGTTCTTCATCGATGCGAGAACCAAGAGATNCNGTTGTTGAAAGTTTNGAAGATTAATTCAAAATTTGACTAACTGTAAAAATAATTAAATTGTGTTTTGTTAAACCTCTGGCCCAACCTATCTCTAGGCCAAACCANNNNNNGAGTTCTGTATCAAAAAGACACTGTGTGTAAGGTTTTTCGCCGCGCAGTTAAGCGCTGGCAAAAAGAANNACTGTAANNNNNNTTCCNNNNN…	1476
CGUI_02	Candida	guilliermondii	2.13	Candida	guilliermondii	590	99.83	0	100	Yes	NTNCGGAAGGATCATTACAGNNNTATTCTTTTGCCAGCGCTTAACTGCGCGGCGAAAAACCTTACACACAGTGTCTTTTT GATACAGAACTCTTGCTTTGGTTTGGCCTAGAGATAGGTTGGGCCAGAGGTTTAACAAAACACAATTTAATTATTTTTAC AGTTAGTCAAATTTTGAATTAATCTTCAAAACTTTCAACAACGGATCTCTTGGTTCTCGCATCGATGAAGAACGCAGCGA AATGCGATAAGTAATATGAATTGCAGATTTTCGTGAATCATCGAATCTTTGAACGCACATTGCGCCCTCTGGTATTCCAG AGGGCATGCCTGTTTGAGCGTCATTTCTCTCTCAAACCCCCGGGTTTGGTATTGAGTGATACTCTTAGTCGGACT…	1179
CGUI_03	Candida	guilliermondii	1.98	Candida	guilliermondii	591	100	0	100	Yes	NNAAACCCGGGGNTTGANNGANAAATGANGCTNNAACAGGNNNNCCTCTGGAATANCAGAGGGCGCAATGTGCGTTCAAA GATTCGATGATTCACGAAAATCTGCAATTCATATTACTTATCGCATTNCGCTGCGTTCTTCATCGATGCGAGAACCAAGA GATCCGTTGTTGAAAGTTTTGAAGANTAANTCAAAANTTGACTAACTGTAAAAATAATTAAATTGTGTTTTGTTAAACCT CTGGCCCAANCTATCTCTAGGCCAAACCAAAGCAAGAGTTCTGTATCAAAAAGACACTGTGTGTAAGGTTTTTCGCCGCG CAGTTAAGCGCTGGCAAAAAGAANNACTGTAAATGNTNNTTNCNNNNNGGNNNNNNNNCGGAAGGATCATTACAG…	1560
CGUI_04	Candida	guilliermondii	2.06	Candida	guilliermondii	593	100	0	100	Yes	NANGATTCACGAAANTCTGCAANTCANNNNACNTATCGCANTTCGCTGCGNTCTTCATCGATGCGAGAACCAAGAGATCN GTNGTTGAAAGTTTNGAAGATTAATTCAAAATTTGACTAACTGTAAAAATNANNNAATTGTGTTTTGTTAAACCTCTGGC CCAACCTATCTCTAGGCCAAACCAAAGCAAGAGTTCTGTATCAAAAAGACACTGTGTGTAAGGTTTTTCGCCGCGCAGTT AAGCGCTGGCAAAAAGAANNACTGNAAATNATNNTTNCNNNNNNNNNNNNNTGCGGAAGGATCATTACAGTATTCTTTTG CCAGCGCTTAACTGCGCGGCGAAAAACCTTACACACAGTGTCTTTTTGATACAGAACTCTTGCTTTGGTTTGGCC…	1479
CGUI_05	Candida	guilliermondii	2.21	Candida	guilliermondii	609	100	0	100	Yes	NGACNCAGAGANNCNNTGNNGANNGTNNNGAAGATTNATTCAAAATNTGACTAACTGTAANNNNNATTAAATNGTGTTTT GTTAAACCTCTGGCCCCAACCTATCTCTAGGCCAAACCAAAGCAAGAGTTCNGTATCAAAAAGACACTGTGTGTAAGGTT TTTCGCCGCGCAGTTAAGCGCTGGCAAAAGAATACTGTAAATGATNCTTTNCNNNNNNNNNTGCGGAAGGATCATTACAG TATTCTTTTGCCAGCGCTTAACTGCGCGGCGAAAAACCTTACACACAGTGTCTTTTTGATACAGAACTCTTGCTTTGGTT TGGCCTAGAGATAGGTTGGGCCAGAGGTTTAACAAAACACAATTTAATTATTTTTACAGTTAGTCAAATTTTGAA…	1404
CGUI_06	Candida	guilliermondii	2.2	Candida	guilliermondii	591	100	0	100	Yes	NNAATTGTGTTTTGTTAAACCTCTGGCCCANCCTATCTCTAGGCCAANNCCAAAGCAAGAGTTCTGTATCAAAAAGACAC TGTGTGTAAGGTTTTTCGCCGCGCAGTTAAGCGCTGGCAAAAAGAANNACTGTAAATNNNNNTTCNNNNNNGGNNNNNNN CGGAAGGATCATTACAGTATTCTTTTGCCAGCGCTTAACTGCGCGGCGAAAAACCTTACACACAGTGTCTTTTTGATACA GAACTCTTGCTTTGGTTTGGCCTAGAGATAGGTTGGGCCAGAGGTTTAACAAAACACAATTTAATTATTTTTACAGTTAG TCAAATTTTGAATTAATCTTCAAAACTTTCAACAACGGATCTCTTGGTTCTCGCATCGATGAAGAACGCAGCGAA…	1353
CINC_01	Candida	inconspicua	2.14	Candida	inconspicua	664	98.49	0	100	Yes	GAANNTTTTATTTCTGNTAGATTTCTTNGNNACTAGTNNGTNTTCATGNNNNNNNGNNGNNGNGCNCNCACNCAGNGTAAAGANGTNAAAATCNCNNNAATGNNNNNNGNNNNNNNNCTGCGGAAGGATCATTACTGTGATTTTAACATCTTTACACTGCGTGAGCGCACAACAACACCTAAACATGAATACTTACTAGTCACTAAGAAATCTAAAAGAAATAAAACTTTCAACAACGGATCTCTTGGTTCTCGCATCGATGAAGAGCGCAGCGAAATGCGATACCTAGTGTGAATTGCAGCCATCGTGAATCATCGAGTTCTTGAACGCACATTGCGCCCTCCGGCATTCCGGGGGGCATGCCTGTTTGAGCGTCGTTTCCTTCTTGCGCAAGCAGAG…	1152
CINC_02	Candida	inconspicua	2.07	Candida	inconspicua	665	99.1	0.15	100	Yes	ANNCCCCCCGNNANNNCNNNCNNNNGCNATNNNCGNNCANGAACNNNANNANTCACNATGGCTGCAANTNNNNNNNNGTA TCGNATTTCGCTGCGCTCTTCATCGANGCGAGAACCAAGAGATCCGTTGTTGAAAGTTTTATTTCTTTTAGATTTCTTAG TGACTAGTAAGTATTCATGTTTAGGTGTTGTTGTGCGCTCACGCAGTGTAAAGATGTTAAAATCACNGTAATGNNNNNNN NNGNNNNCTGCGGAAGGATCATTACTGNTGATTTTAACATCTTTACACTGCGTGAGCGCACAACAACACCTAAACATGAA TACTTACTAGTCACTAAGAAATCTAAAAGAAATAAAACTTTCAACAACGGATCTCTTGGTTCTCGCATCGATGAA…	1297
Not Used	Candida	inconspicua	2.15	-	-	-	-	-	-	No	TCTTTACNCTGCGTGAGCGCACAACAACACCTAAACATGAATACTTACTAGTCACTAAGAAATCTAAAANAAATAAAACTTTCAACAACGGANCTNTGGGTTCTCGCATCGATNAAAAGCGCANCGAANTGCNATACCTANNGNGAATTGCNGCCNTCNNGAATCATCNAGTTCTTGAACGCNCNTTGNGCCCTCCGGCATTCCGGGGGGNATGCCTGTTTGANCGTCGTTTCCTTCTNGCNCAAGCNNAGTTGGGGTTGTCACCGTCTTTCGGNGGNTCTCCCCNAAANGGAACGATGGCGGGCTTAGANANCNAAATTAAAAANCGCGGNTTCNCCCCCCCAAATTTTANAATCAAGCTCGACCTNAAATAGGNGGNNNNNAACCCCCGNANANNTT…	518
CINC_03	Candida	inconspicua	2.3	Candida	inconspicua	666	98.65	0	100	Yes	NGGGNGACCTGCGGAAGGATCATTACTGTGATTTTAACATCTTTACACTGCGTGAGCGCACAACAACACCTAAACATGAA TACTTACTAGTCACTAAGAAATCTAAAAGAAATAAAACTTTCAACAACGGATCTCTTGGTTCTCGCATCGATGAAGAGCG CAGCGAAATGCGATACCTAGTGTGAATTGCAGCCATCGTGAATCATCGAGTTCTTGAACGCACATTGCGCCCTCCGGCAT TCCGGGGGGCATGCCTGTTTGAGCGTCGTTTCCTTCTTGCGCAAGCAGAGTTGGGGTTGTCACCGTCTTTCGGTGGCTCC CCCGAAATGGAACGATTGCGGGCTTAGAGAGCGAACTATAAAACGCGCGTTCTCCCCGCCGAACTTTTAATCAAG…	1067
CINC_04	Candida	inconspicua	2.3	Candida	inconspicua	455	98.9	0.88	100	Yes	NCCTNAATTAAAAGTTNGGCNNNGNNNNNGNGCGTTTTATNGNTNNGCTCNNTNAGNCCGNNNNNNNNCATTNCNGGGGA NNCANCGNNNGACGGNNACAACCCCAACTCTGCTNGCGCAAGAAGGAAACGACGCTCAAACAGGCATGCCCCCCGGAATG CCGGAGGGCGCAATGTGCGTTCAAGAACTCGATGATTCACGATGGCTGCAATTCACACTAGGTATCGCATTTCGCTGCGC TCTTCATCGATGCGAGAACCAAGAGATCCGTTGTTGAAAGTTTTATTTCTTTTAGATTTCTTAGTGACTAGTAAGTATTC ATGTTTAGGTGTTGTTGTGCGCTCACGCAGTGTAAAGATGTTAAAATCACAGTAATGNTCCTTCCGTNNGNNNNC…	1446
CKRU_01	Candida	krusei	2.29	Candida	krusei	448	99.33	0.22	100	Yes	CTNTTCNGGCGANTCNNNGCNNCGANGCTNTTACANNTNGTNCGNNCNGCTCCCCCAACTCNGNGCACGCGCAAGNNGGAAACGACGCTCAAACAGGCATGCCCCCCGGAATGCCGNGGGGCGCAANGTGCGTTCAAGAACTCGATGATTCACGATGGCTGCAATTCACACTAGGTATCGCATTTCGCTGCGCTCTTCATCGATGCGAGAACCAAGAGATCCGTTGTTGAAAGTTTTGTTTGTTTTTCGTAGATTTCTCTTGTCGACTATATGCTATATTCCACATTTTAGGTGTTTTTGTTTTCGTTCCGCTCACGCAGTGTAGTACTAAATCACAGTAATGANCNTNNCNGNNNNNNNNNNNGCGGAAGGATCATTACTGTGATTTAGTACTACACT…	815
CKRU_02	Candida	krusei	2.32	Candida	krusei	448	99.55	0.22	99.78	Yes	GNNACCTGCGGAAGGATCATTACTGTGATTTAGTACTACACTGCGTGAGCGGAACGAAAACAACAACACCTAAAATGTG GAATATAGCATATAGTCGACAAGAGAAATCTACGAAAAACAAACAAAACTTTCAACAACGGATCTCTTGGTTCTCGCATC GATGAAGAGCGCAGCGAAATGCGATACCTAGTGTGAATTGCAGCCATCGTGAATCATCGAGTTCTTGAACGCACATTGCG CCCCTCGGCATTCCGGGGGGCATGCCTGTTTGAGCGTCGTTTCCATCTTGCGCGTGCGCAGAGTTGGGGGAGCGGAGCGG ACGACGTGTAAAGAGCGTCGGAGCTGCGACTCGCCTGAAAGGGAGCGAAGCTGGCCGAGCGAACTAGACTTTTTTC…	460
CKRU_03	Candida	krusei	2.28	Candida	krusei	708	99.86	0.14	100	Yes	GGGTGNNTGCGGAAGGATCATTACTGTGATTTAGTACTACACTGCGTGAGCGGAACGAAAACAAAAACACCTAAAATGTG GAATATAGCATATAGTCGACAAGAGAAATCTACGAAAAACAAACAAAACTTTCAACAACGGATCTCTTGGTTCTCGCATC GATGAAGAGCGCAGCGAAATGCGATACCTAGTGTGAATTGCAGCCATCGTGAATCATCGAGTTCTTGAACGCACATTGCG CCCCTCGGCATTCCGGGGGGCATGCCTGTTTGAGCGTCGTTTCCATCTTGCGCGTGCGCAGAGTTGGGGGAGCGGAGCGG ACGACGTGTAAAGAGCGTCGGAGCTGCGACTCGCCTGAAAGGGAGCGAAGCTGGCCGAGCGAACTAGACTTTTTT…	1079
CKRU_04	Candida	krusei	2.34	Candida	krusei	709	100	0	100	Yes	NNGGGGCCTGCGGAAGGATCATTACTGTGATTTAGTACTACACTGCGTGAGCGGAACGAAAACAACAACACCTAAAATGT GGAATATAGCATATAGTCGACAAGAGAAATCTACGAAAAACAAACAAAACTTTCAACAACGGATCTCTTGGTTCTCGCAT CGATGAAGAGCGCAGCGAAATGCGATACCTAGTGTGAATTGCAGCCATCGTGAATCATCGAGTTCTTGAACGCACATTGC GCCCCTCGGCATTCCGGGGGGCATGCCTGTTTGAGCGTCGTTTCCATCTTGCGCGTGCGCAGAGTTGGGGGAGCGGAGCG GACGACGTGTAAAGAGCGTCGGAGCTGCGACTCGCCTGAAAGGGAGCGAAGCTGGCCGAGCGAACTAGACTTTTT…	1084
CKRU_05	Candida	krusei	2.3	Candida	krusei	708	99.86	0	100	Yes	NNCCGAGGGGCGCAATGNGCGTTCAAGAACTCGATGANTCACGATGGCTGCAATTCACACTAGGTATCGCATTTCGCTGC GCTCTTCATCGATGCGAGAACCAAGAGATCCGTTGTTGAAAGTTTTGTTTGTTTTTCGTAGATTTCTCTTGTCGACTATA TGCTATATTCCACATTTTAGGTGTTTTTGTTTTCGTTCCGCTCACGCAGTGTAGTACTAAATCACNGTAATGATCNTTCC GNNNNNNNNCTGCGGAAGGATCATTACTGTGATTTAGTACTACACTGCGTGAGCGGAACGAAAACAANAACACCTAAAAT GTGGAATATAGCATATAGTCGACAAGAGAAATCTACGAAAAACAAACAAAACTTTCAACAACGGATCTCTTGGTT…	1332
Not Used	Candida	krusei	2.36	-	-	-	-	-	-	No	NCNCTCTTCANNNNNGCGNGAACCACGAGANCNCGNNGTGNANAGNNTTGTNNNNNTNNTCGTAGATTTCTCTTGTNGNN NNNAAGCNATANTCCACANNTTANGTGTTGNTGNNTTCGTTCCGNNNACGCANNNNNGTNGTNAANCNCNNNNANNNNNT TNCNNNNNNNNNNNNNNCGGAAGGATCATTACTGTGATTTACTACTACACTGCGTGAGCGGAACGAAAACAACAACACCT AAAATGTGGAATATAGCATATAGTCGACAAGAGAAATCTACGAAAAAACAAACAAAACTTTCAACAACGGATCTCTTGGT TCTCGCATCGATGAAGAGCGCAGCGAAATGCGATACCTAGTGTGAATTGCAGCCATCGTGAATCATCGAGTTCTT…	1238
CKRU_06	Candida	krusei	2.26	Candida	krusei	708	100	0	100	Yes	GGGNGNCTGCGGAAGGATCATTACTGTGATTTAGTACTACACTGCGTGAGCGGAACGAAAACAACAACACCTAAAATGTG GAATATAGCATATAGTCGACAAGAGAAATCTACGAAAAACAAACAAAACTTTCAACAACGGATCTCTTGGTTCTCGCATC GATGAAGAGCGCAGCGAAATGCGATACCTAGTGTGAATTGCAGCCATCGTGAATCATCGAGTTCTTGAACGCACATTGCG CCCCTCGGCATTCCGGGGGGCATGCCTGTTTGAGCGTCGTTTCCATCTTGCGCGTGCGCAGAGTTGGGGGAGCGGAGCGG ACGACGTGTAAAGAGCGTCGGAGCTGCGACTCGCCTGAAAGGGAGCGAAGCTGGCCGAGCGAACTAGACTTTTTT…	1085
CKRU_07	Candida	krusei	2.35	Candida	krusei	710	98.59	0.42	99.58	Yes	NAAAGTTNTTCGTTNTCGTNNNNNNNTCTNGTCGACNANANNCNNTNNNCCACATNTTAGGNGNNGTTGTCTNNNNNCCG CTCACGCAGNGNAGTACNNNNTTCCGTNNNNNNTTCTTNNNNNNNNGNACCTGCGGAAGGATCATTACTGTGATTTAGTA CTACACTGCGTGAGCGGAACGAAAACAACAACACCTAAAATGTGGAATATAGCATATAGTCGACAAGAGAAATCTACGAA AACGAAAAACTTTCAACAACGGATCTCTTGGTTCTCGCATCGATGAAGAGCGCAGCGAAATGCGATACCTAGTGTGAATT GCAGCCATCGTGAATCATCGAGTTCTTGAACGCACATTGCGCCCCTCGGCATTCCGGGGGGCATGCCTGTTTGAG…	1218
CKRU_08	Candida	krusei	2.3	Candida	krusei	708	100	0	100	Yes	NCTNCCCCCCAACTNNGCGCACGCGCAAGANGGAAACGACGCTNNAAACAGGCATGCCCCCCCGGAATGCCGAGGGGCGC AATGTGCGNTTCAAGAACTCGATGATTCACGATGGCTGCAATTCACACTAGGTATCGCATTTCGCTGCGCTCTTCATCGA TGCGAGAACCAAGAGATCCGTTGTTGAAAGTTTTGTTTGTTTTTCGTAGATTTCTCTTGTCGACTATATGCTATATTCCA CATTTTAGGTGTTTTTGTTTTCGTTCCGCTCACGCAGTGTAGTACTAAATCACAGTAATGATCCTTCCGTNNGNNNNNCT GCGGAAGGATCATTACTGTGATTTAGTACTACACTGCGTGAGCGGAACGAAAACAAAAACACCTAAAATGTGGAA…	1391
CKRU_09	Candida	krusei	2.37	Candida	krusei	496	99.8	0.2	100	Yes	NCTNCGCTTCNCTTTNNAGGNNANNNNNNAGCTNCGACGCTCTTNNCACGTCNNCCGCTCCGNTCCNCCAACTNNGCGCA CGNNGCAAGATGGAAACGACGCTCAAACAGGCATGCCCCCCGGAATGCCGAGGGGCGCAATGTGCGTTCAAGAACTCGAT GATTCACGATGGCTGCAATTCACACTAGGTATCGCATTTCGCTGCGCTCTTCATCGATGCGAGAACCAAGAGATCCGTTG TTGAAAGTTTTGTTTGTTTTTCGTAGATTTCTCTTGTCGACTATATGCTATATTCCACATTTTAGGTGTTGTTGTTTTCG TTCCGCTCACGCAGTGTAGTACTAAATCACAGTAATGATCCTTCCGTANGNNNNNNTGCGGAAGGATCATTACTG…	1470
Not Used	Candida	krusei	2.36	-	-	-	-	-	-	No	GAGAAATCTACGAAAAACAAACAAAACTTTCAACAACGGATCTCTTGGTTCTCGCATCGATGAAGAGCGCAGCGAAATGC GATACCTAGTGTGAATTGCAGCCATCGTGAATCATCGAGTTCTTGAACGCACATTGCGCCCCTCGGCATTCCGGGGGGCA TGCCTGTTTGAGCGTCGTTTCCATCTTGCGCGTGCGCAGAGTTGGGGGAGCGGAGCGGACGACGTGTAAAGAGCGTCGGA GCTGCGACTCGCCTGAAAGGGAGCGAAGCTGGCCGAGCGAACTAGACTTTTTTTCAGGGACGCTTGGCGGCCGAGAGCGA GTGTTGCGAGACAACAAAAAGCTCGACCTCAAATCAGGNAGGANATACCCGCTGAACTTAAGCATATCAATAAGC…	971
CKRU_10	Candida	krusei	2.33	Candida	krusei	412	98.54	0	100	Yes	NACAAGNACTNNATGANTCNNNANCGCNGNNNNNCACACNNGGTNNCGCATTNCGCCGCGCTCTNNANNNATGAGANNNN CNAGAGANNCGNTGNNNAAAGTTTTGTNTGTTTTTCNTNNATTTNNCTNGTCNNCNANANGCNNNNTTCCNCATTTNNGG NGTNGTGGTTTNCNTCCCGCNNACNCNNNNNNNNNNNAANNCNCNNNANNNNNCTTTCNNNNNNNNNNCTGNGGAAGGAN CATTANNNTGATNTANTANTCCNTGNGTGAGCGGAANGAAAACAACAACACNTAAAATGTGGAATATAGCATATAGTCGN NAAGAGAAATCTACGAAAAACAAACAAAACTTTCAACAACGGATCTCTTGGTTCTCGCATCGATGAAGAGCGCAG…	685
CLUS_01	Candida	lusitaniae	2.25	Candida	lusitaniae	341	100	0	100	Yes	ANANGCTTAAGTTNCAGCGGGTNGTCCTACCNGATTTGAGGGCGAAATGTCGTGCNGTAAACGTGTTTGACAGCGCGGTT GNNNNTTCGGAGCAACGCCTAACCGGGGGTTAGAGGGGATGCGACGCTCAAACAGGCATGCCTCGAGGAATGCCTCGAGG CGCAATGTGCGTTCAAAGATTNNATGATTCACGTCTGCAAGTCATACTACGTATCGCAATTCGCTGCGTTCTTCATCGAT GCGAGAACCAAGAGATCCGTTGTTGAAAGTTTTGATATTAAGAAATTCGAATAAAAAAATTTATTTTTTTGTTCGCAAAA ACAATGTGTAATGTATTTTTTAATGATCCTTCCGTAGGNNGNCCNGCGGAAGGATCATTAAAAAATACATTACAC…	1284
Not Used	Candida	lusitaniae	2.12	-	-	-	-	-	-	No	AACCTGNGGAAGGNTCNNTAATATTATACTTACNCTTTGC ATTTGCGAACAAAAAAATAAATTTTTTTATTCGAATTTCTTAATATCAAAACTTTCAACAACGGATCTCTTGGTTCTCGC ATCGATGAAGAACGCAGCGAATTGCGATACGTAGTATGACTTGCAGACGTGAATCATCGAATCTTTGAACGCACATTGCG CCTCGAGGCATTCCTCGAGGCATGCCTGTTTGAGCGTCGCATCCCCTCTAACCCCCGGTTAGGCGTTGCTCCGAAATATC AACCGCGCTGTCAAACACGTTTACAGCACGACTNTTCGCCCTCAAATCAGGTAGGNCTACCCGCNNAACTTAANCATATC AATAAGCGNAGGAAANNAANCCAACAGGGATNNC…	917
CLUS_02	Candida	lusitaniae	2.35	Candida	lusitaniae	235	99.57	0	100	Yes	NNAAAAAAATTAATTTTTTGGTNNNNAAAACCNNANNNNAAGTATTNTTNNAAGNNNCNTTCNNNNNGGGACCNNNNGNA NNGNNNNTNAAAANNANANTNNNNNTTNNNNTTNNNNANNAAAAAANNNAATTTTTTATTCGAATTTCTTAATATCAAAA CTTTCAACAACGGATCTCTTGGTTCTCGCATCGATGAAGAACGCAGCGAATTGCGATACGTAGTATGACTTGCAGACGTG AATCATCGAATCTTTGAACGCACATTGCGCCTCGAGGCATTCCTCGAGGCATGCCTGTTTGAGCGTCGCATCCCCTCTAA CCCCCGGTTAGGCGTTGCTCCGAAATATCAACCGCGCNGTCAAACACGTTTACAGCACGACATTCGNCCTCNAA	398
CLUS_03	Candida	lusitaniae	2.22	Candida	lusitaniae	382	100	0	100	Yes	TTCATCGANGCG AGAACCAAGAGATCCGNTGTTGAAAGTTTTGATTTAAATGATTCGAATAAAAAAATTTATTTTTTTGTTCGCAAATGCAA AGTGTATAATTCTTTTTAANGNNTTTCCGTAGGTGAACCTGCGGAAGGATCATTAAAAAGAATTATACACTTTGCATTTG CGAACAAAAAAATAAATTTTTTTATTCGAATCATTTAAATCAAAACTTTCAACAACGGATCTCTTGGTTCTCGCATCGAT GAAGAACGCAGCGAATTGCGATACGTAGTATGACTTGCAGACGTGAATCATCGAATCTTTGAACGCACATTGCGCCTCGA GGCATTCCTCGAGGCATGCCTGTTTGAGCGTCGCATCCCCTCTAACCCCCGGTTAGGCGTTG…	717
Not Used	Candida	lusitaniae	2.29	-	-	-	-	-	-	No	TNAAGNTCAGCNNGTAGTCCTACCNGATNTNGAGNGCGANATNTCGTGCTGTAAACGTGTTTNNNNGNGCGGTTGATATT TTCGGAGCAACGCCTAACCNNNNNTTAGAGGGGATGCGACGCTCAAACAGGCATNCCNCNAGGAATGCCTCGAGGCGCAA TGTGCGTTCAAAGATTCGATGATTCACGTCTGCAAGTCATACTACGTATCGCAATTCGCTGCGTTCTTCATCGATGCGAG AACCAAGAGATCCGTTGTTGAAAGTTTTGATATNNNNAAATTCNAATAAAANATTTATTTTTTTGTTCGCAAAAACAGTG TGTATAATTTTTTTTAATGATCCTTCCGTNNNNNNNCCTGCGGAAGGATCATTAAAAAAAATTATACACACTGTT…	1277
CLUS_04	Candida	lusitaniae	2.19	Candida	lusitaniae	262	98.09	0	100	Yes	NCTTCCGTAGGTGAACCTGCGGAAGGATCATTACAGAATGAAAAGTGCTTAACTGCATTTTTTCTTACACATGTGTTTTT CTTTTTTTGAAAACTTTGCTTTGGTAGGCCTTCTATATGGGGCCTGCCAGAGATTAAACTTTCCNNNNNNNNNNNNNNNG NANGNNNATTNNAAAAACANTNNNNNNTTGTNTTTGNGNACAAAAAANTAAATNTTTTATTCGAATTTCTTAATATCAAA ACTTTCAACAACGGATCTCTTGGTTCTCGCATCGATGAAGAACGCAGCGAATTGCGATACGTAGTATGACTTGCAGACGT GAATCATCGAATCTTTGAACGCACATTGCGCCTCGAGGCATTCCTCGAGGCATGCCTGTTTGAGCGTCGCATCCC…	485
CPAR_01	Candida	parapsilosis	2.28	Candida	parapsilosis	540	99.07	0	100	Yes	NCTTCCGTAGGGTNNNCTGCGGAAGGATCATTACAGAATGAAAAGTGCTTAACTGCATTTTTTCTTACACATGTGTTTTT CTTTTTTTGAAAACTTTGCTTTGGTAGGCCTTCTATATGGGGCCTGCCAGAGATTAAACTCAACCAAATTTTATTTAATG TCAACCGATTATTTAATAGTCAAAACTTTCAACAACGGATCTCTTGGTTCTCGCATCGATGAAGAACGCAGCGAAATGCG ATAAGTAATATGAATTGCAGATATTCGTGAATCATCGAATCTTTGAACGCACATTGCGCCCTTTGGTATTCCAAAGGGCA TGCCTGTTTGAGCGTCATTTCTCCCTCAAACCCTCGGGTTTGGTGTTGAGCGATACGCTGGGTTTGCTTGAAAGA…	728
CPAR_02	Candida	parapsilosis	2.2	Candida	parapsilosis	529	99.43	0.57	100	Yes	AAAGATTNGATGATTCACGNATANNNGCAATTCNTANNACTTATCGCATTNCGCTGCNNTNTTCATCGATGCGAGAANCN AAGAGATCCGTTGTNGAAAGTTTTGACTATTAAATAATCGGTTGACATTAAATAAAATTNGGTTGAGTTTAATCTCTGGC AGGCCCCATATAGAAAGGCCTACCAAAGCAAAGTTTTCAAAAAAAAGAAAAACACATGTGTAAGAAAAAATGCAGTTAAG CACTTTTCATTCNGTAATNNTNCTTNCNNNNGNNNNCTGCGGAAGGATCATTACAGAATGAAAAGTGCTTAACTGCATTT TTTCTTACACATGTGTTTTTCTTTTTTTTGAAAACTTTGCTTTGGTAGGCCTTTCTATATGGGGCCTGCCAGAGA…	1390
CPAR_03	Candida	parapsilosis	2.16	Candida	parapsilosis	527	100	0	100	Yes	NATNGGAAGAANTTTTGNGTTNGTNNCCAATGAGNNGAAAAAACCTNNCCATTAGTTTNNNNCTCNGNCTNNTTTCAAGC AAACCCAGCGTATCGCTCAACNNCNAAACCCCGAGGGTTTGAGGGAGAAATGACGCTCAAACAGGCATGCCCCTTTGGAA TACCAAAGGGCGCAANGNGCGTTCAAAGANTTCGATGATTCACGAATATCTGCAATTCATATTACTTATCGCATTTCGCT GCGTTCTTCATCGATGCGAGAACCAAGAGATCCGTTGTTGAAAGTTTTGACTATTAAATAATCGGTTGACATTAAATAAA ATTTGGTTGAGTTTAATCTCTGGCAGGCCCCATATAGAAGGCCTACCAAAGCAAAGTTTTCAAAAAAAGAAAAAC…	1570
CPAR_04	Candida	parapsilosis	1.77	Candida	parapsilosis	525	100	0	100	Yes	AGTNCCNACCTGATTTGAGGTNGNAATTTGNANGAAGTTTTGGAGTNTGTACCCNATGAGTGGAAAAAACNNATNCCANT AGTTTATACTNNNCCTTNNNTTCANGCAANNCCAGCGTATCGCTCAACACCAAACCCGAGGGTTTGAGGGAGAAATGACG CTCAAACAGGCATGCCCTTNGGAATACCAAAGGGCGCAATGTGCGTTCAAAGATTCGATGATTCACGAATATCTGCAATT CATATTACTTATCGCATTTCGCTGCGTTCTTCATCGATGCGAGAACCAAGAGATCCGTTGTTGAAAGTTTTGACTATTAA ATAATCGGTTGACATTAAATAAAATTTGGTTGAGTTTAATCTCTGGCAGGCCCCATATAGAAGGCCTACCAAAGC…	1597
CPAR_05	Candida	parapsilosis	1.87	Candida	parapsilosis	528	100	0	100	Yes	NCTTAAGNTCAGCGGGTAGNCCTNNCTGATTNGAGGTCGAATTTGGAAGAAGTTTTGGAGTTTGTANCAATGAGTGGAAA AAANCTATNCATNNGTTTNNACTCCGCCTTTCTTTCAAGCAAACCCAGCGTATNGCTCAACACCAAACCCGAGGGTTTGA GGGAGAAATGACGCTCAAACAGGCATGCCCTTTGGAATACCAAAGGGCGCAATGTGCGTTCAAAGATTCGATGATTCACG AATATCTGCAATTCATATTACTTATCGCATTTCGCTGCGTTCTTCATCGATGCGAGAACCAAGAGATCCGTTGTTGAAAG TTTTGACTATTAAATAATCGGTTGACATTAAATAAAATTTGGTTGAGTTTAATCTCTGGCAGGCCCCATATAGAA…	1611
CPAR_06	Candida	parapsilosis	2.17	Candida	parapsilosis	542	99.08	0.37	100	Yes	TTTCAAGCAAACCCAGCGTATCGCTCAACACNAAACCCGAGG GTTNGAGGGAGAAATGACGCTCAAACAGGCATGCCCCTTTGGAATACCAAAGGGCGCAATGTGCGTTCAAAGATTCGATG ATTCACGAATATCTGCAATTCATATTACTTATCGCATTTCGCNGCNNTTCTTCATCGATGCGAGAACCAAGAGATCCGTT GTTGAAAGTTTTGACTATTAAATAATCGGTTGACANNAAATAAAATTTGGTTGAGTTTAATCTCTGGCAGGCCCCATATA GAAAGGCCTACCAAAGCAAAGTTTTCAAAAAAAAGAAANNNNCATGTGTAAGAAAAAATGCAGTTAAGCACTTTTCATTC TGTAATGATCCTTCCGNNNGTGAACCTGCGGA…	1491
CPAR_07	Candida	parapsilosis	2.16	Candida	parapsilosis	533	99.06	0.94	100	Yes	TNNAGTTCAGCGGGTANNCCTACCNTGATTTGAGGTNNNAATTTGGAAGAAGTTTTGGAGTTNGNACCAANGAGNGGAAA AAACCTNTCCATNAGNTNATACTCCGCNNTTCTTTCAAGCAAACCCAGCGTATCGCTCAACACCAAACCCGAGGGTTTGA GGGAGAAATGACGCTCAAACAGGCATGCCCTTTGGAATACCAAAGGGCGCAATGTGCGTTCAAAGATTCGATGANTCACG AATATCTGCAATTCATATTACTTATCGCATTTCGCTGCGTTCTTCATCGATGCGAGAACCAAGAGATCCGTTGTTGAAAG TTTTGACTATTAAATAATCGGTTGACATTAAATAAAATTTGGTTGAGTTTAATCTCTGGCAGGCCCCATATAGAA…	1614
CPAR_08	Candida	parapsilosis	2.15	Candida	parapsilosis	525	100	0	100	Yes	NNATGATATGCTTAAGNTCAGCGGGTAGTCCTACCTGATTTGAGGTCGAATTTGGAAGAAGTTTTGGAGTTTGTACCAAT GAGTGGAAAAAACCTATCCATTAGTTTATACTCCGCCTTTCTTTCAAGCAAACCCAGCGTATCGCTCAACACCAAACCCG AGGGTTTGAGGGAGAAATGACGCTCAAACAGGCATGCCCTTTGGAATACCAAAGGGCGCAATGTGCGTTCAAAGATTCGA TGATTCACGAATATCTGCAATTCATATTACTTATCGCATTTCGCTGCGTTCTTCATCGATGCGAGAACCAAGAGATCCGT TGTTGAAAGTTTTGACTATTAAATAATCGGTTGACATTAAATAAAATTTGGTTGAGTTTAATCTCTGGCAGGCCC…	1619
CPAR_09	Candida	parapsilosis	2.14	Candida	parapsilosis	528	99.62	0.38	100	Yes	TNNAGTTCAGCNGGTAGTCCNNCCTNANTTGAGGTCGAATTTGNAAGAAGTTTTGGAGTTTNNACCNATGAGNGGAAAAA ACNNNNCCATTAGTTTATACTCCGCCTTTCTTTCAAGCAAACCNAGCGTATCGCTCAACANCAAACCCGAGGGTTTGAGG GAGAAATGACGCTCAAACAGGCATGCCCTTTGGAATACCAAAGGGCGCAATGTGCGTTCAAAGATTCGATGATTCACGAA TATCTGCAATTCATATTACTTATCGCATTTCGCTGCGTTCTTCATCGATGCGAGAACCAAGAGATCCGTTGTTGAAAGTT TTGACTATTAAATAATCGGTTGACATTAAATAAAATTTGGTTGAGTTTAATCTCTGGCAGGCCCCATATAGAAGG…	1605
CPAR_10	Candida	parapsilosis	2.21	Candida	parapsilosis	528	99.81	0.19	100	Yes	NNCTTAAGTTCAGNNNGTAGNNNNNNCCTGATTNNNNNNCGAATTTGGAAGAAGTTTTGGAGTTNGTACCAANGAGNNGA AAAAACCTATCCATTAGTTTANNNNCNGCCNTTCTTTCAAGCAAACCCAGCGTATCGCTCAACANCCAAACCCGAGGNTT GAGGGAGAAATGACGCTCAAACAGGCATGCCCTTTGGAATACCAAAGGGCGCAATGTGCGTTCAAAGATTCGATGANTCA CGAATATCTGCAATTCATATTACTTATCGCATTTCGCTGCGTTCTTCATCGATGCGAGAACCAAGAGATCCGTTGTTGAA AGTTTTGACTATTAAATAATCGGTTGACATTAAATAAAATTTGGTTGAGTTTAATCTCTGGCAGGCCCCATATAG…	1610
CPAR_11	Candida	parapsilosis	2.19	Candida	parapsilosis	526	100	0	100	Yes	GCTNNAGTTCAGCGGGTNNTCCNNCNNGATTNGAGGTNGAATTNGGAAGAAGTNTTGGAGNTNGNACCNAATGAGTGGAA AANNCTATCCANTNGNTTATANNCCGCCTTTCTTTCAAGCAAACCCNAGCGTATCGCTCAACACCAAACCCGAGGGTTTG AGGGAGAAATGACGCTCAAACAGGCATGCCCTTTGGAATACCAAAGGGCGCAATGTGCGTTCAAAGATTCGATGATTCAC GAATATCTGCAATTCATATTACTTATCGCATTTCGCTGCGTTCTTCATCGATGCGAGAACCAAGAGATCCGTTGTTGAAA GTTTTGACTATTAAATAATCGGTTGACATTAAATAAAATTTGGTTGAGTTTAATCTCTGGCAGGCCCCATATAGA…	1607
CPAR_12	Candida	parapsilosis	2.23	Candida	parapsilosis	443	99.77	0.23	100	Yes	TTGGTAGGCCTTCTATATGGGGCCTGCCAGAGATTAAACTCAACCAAATTTTATTTAATGTCAACCGATTATTTAATAGT CAAAACTTTCAACAACGGATCTCTTGGTTCTCGCATCGATGAAGAACGCAGCGAAATGCGATAAGTAATATGAATTGCAG ATATTCGTGAATCATCGAATCTTTGAACGCACATTGCGCCCTTTGGTATTCCAAAGGGCATGCCTGTTTGAGCGTCATTT CTCCCTCAAACCCTCGGGTTTGGTGTTGAGCGATACGCTGGGTTTGCTTGAAAGAAAGGCGGAGTATAAACTAATGGATA GGTTTTTTCCACTCATTGGTACAAACTCCAAAACTTCTTCCAAATTCGACCTCAAATCAGGTAGNGACTACCCGC…	809
CPAR_13	Candida	parapsilosis	2.16	Candida	parapsilosis	526	100	0	100	Yes	NAGNCTTAAAGTTCANCNNGTAGTCNNNCNGNTTGNNGTCGAATTTGGAAGAAGTTTTNGAGNTTGTACCCNANNNGTGG AAAAAACCTNTCNNNTNGTNTATNNTNNNNCNNNNTTCNANGNAANNCCCNNNGTATCGCTNNNNACCAAACCCGNGGNT TNGAGGGAGAAATGACGNTCAAACANGCATGCCCTTTGGANNNCCNAAGGGCGCAANGTGCGTTCAAAGATTCGATGANT CACGAATATCTGCAATTCATATTACTTATCGCATTTCGCTGCGTTCTTCATCGATGCGAGAACCAAGAGATCCGTTGTTG AAAGTTTTGACTATTAAATAATCGGTTGACATTAAATAAAATTTGGTTGAGTTTAATCTCTGGCAGGCCCCATAT…	1605
Not Used	Candida	parapsilosis	1.92	-	-	-	-	-	-	No	NCTTCCGTAGGTGAACCTGCGGAAGGATCATTACAGAATGAAAAGTGCTTAACTGCATTTTTTCTTACACATGTGTTTTT CTTTTTTTGAAAACTTTGCTTTGGTAGGCCTTCTATATGGGGCCTGCCAGAGATTAAACTCAACCAAATTTTATTTAATG TCAACCGATTATTTAATAGTCAAAACTTTCAACAACGGATCTCTTGGTTCTCGCATCGATGAAGAACGCAGCGAAATGCG ATAAGTAATATGAATTGCAGATATTCGTGAATCATCGAATCTTTGAACGCACATTGCGCCCTTTGGTATTCCAAAGGGCA TGCCTGTTTGAGCGTCATTTCTCCCTCAAACCCTCGGGTTTGGTGTTGAGCGATACGCTGGGTTTGCTTGAAAGA…	1123
CPAR_14	Candida	parapsilosis	2.14	Candida	parapsilosis	525	100	0	100	Yes	GCTNANGTTCAGCGGGTAGNCTACCTGATTNGAGGTCGAANTNGGAAGAAGTTTTGGAGTTTGNACCAATGAGNGGAAAA AACCTATCCNNNAGTTNATACNNCNCCNTTTCTTTCAAGCAAACCCAGCGTATCGCTCAACACCAAACCCGAGGGTTTGA GGGAGAAATGACGCTCAAACAGGCATGCCCTTTGGAATACCAAAGGGCGCAATGTGCGTTCAAAGATTCGATGATTCACG AATATCTGCAATTCATATTACTTATCGCATTTCGCTGCGTTCTTCATCGATGCGAGAACCAAGAGATCCGTTGTTGAAAG TTTTGACTATTAAATAATCGGTTGACATTAAATAAAATTTGGTTGAGTTTAATCTCTGGCAGGCCCCATATAGAA…	1531
CPAR_15	Candida	parapsilosis	2.14	Candida	parapsilosis	528	100	0	100	Yes	NNGCGGGTAGTCCTACCTGATTGAGGTCGAATTNGGANGAAGTTTTNGAGTTTGNANCAANGAGTGGAAAAAACNTATNC ATTAGTTTATACTCNGCNNTTCTTTCAAGCAAANCCAGCGTATCGCTCAACACCAAACCCGAGGGTTTGAGGGAGAAATG ACGCTCAAACAGGCATGCCCTTTGGAATACCAAAGGGCGCAANGTGCGTTCAAAGATTCGATGATTCACGAATATCTGCA ATTCATATTACTTATCGCATTTCGCTGCGTTCTTCATCGATGCGAGAACCAAGAGATCCGTTGTTGAAAGTTTTGACTAT TAAATAATCGGTTGACATTAAATAAAATTTGGTTGAGTTTAATCTCTGGCAGGCCCCATATAGAAGGCCTACCAA…	1601
CPAR_16	Candida	parapsilosis	2.04	Candida	parapsilosis	526	99.81	0.19	100	Yes	TNNTGATATGCTTAAGTTCAGCGGGTAGNCNTACCTGATTTGAGGTNNAATTGGAAGAAGTTTTNNAGTTTGNACCAATG AGTGGAAAAAANCTATNCATTAGTTTATACNCCGCCTTTCTTTCAAGCAAACCCAGCGTATCGCTCAACACCAAACCCGA GGGTTTGAGGGAGAAATGACGCTCAAACAGGCATGCCCTTTGGANNNNCCAAAGGGCGCAATGTGCGTTCAAAGATTCGA TGATTCACGAATATCTGCAATTCATATTACTTATCGCATTTCGCTGCGTTCTTCATCGATGCGAGAACCAAGAGATCCGT TGTTGAAAGTTTTGACTATTAAATAATCGGTTGACATTAAATAAAATTTGGTTGAGTTTAATCTCTGGCAGGCCC…	1617
CPAR_17	Candida	parapsilosis	2.05	Candida	parapsilosis	527	100	0	100	Yes	CNCTTTNTGATNNNCNTNAGTTCAGNNGNNAGTNNNNNCTGANTGAGGTCGAATTTGGAAGAANTTTTGGAGTTTGTACC AATGAGTGGAAAAAANCTNNCCATTAGTTTATACTCCGCCNTTTCTTTCAAGCAAACCCAGCGTATCGCTCAACACCAAA CCCGAGGGTTTGAGGGAGAAATGACGCTCAAACAGGCATGCCCTTTGGAATACCAAAGGGCGCAATGTGCGTTCAAAGAN TCGATGATTCACGAATATCTGCAANNNATATTACNTNATCGCATTTCGCTGCGTTCTTCATCGATGCGAGAACCAAGAGA TCCGTTGTTGAAAGTTTTGACTATTAAATAATCGGTTGACATTAAATAAAATTTGGTTGAGTTTAATCTCTGGCA…	1619
CPAR_18	Candida	parapsilosis	2.26	Candida	parapsilosis	527	99.62	0.19	100	Yes	NNTAAGTTCAGNGGGNAGTCNTNNCCTGATTTGAGGTCGAATTTGGAAGAAGTTTTGGAGNTTGNNCCAATGAGTGGAAAAANNCTATNCATTAGNTTATACTCCGCNTTTCTTTCAAGCAAACCCAGCGTATCGCTCAACACCCAAACCCGAGGGTTTGAGGGAGAAATGACGCTCAAACAGGCATGCCNNTTGGAATACCAAAGGGCGCAATGTGCGNTCAAAGATTCGATGATTCACGAATATNNTGCAATTCATATTACTTATCGCATTTCGCTGCGTTNTTCATCGATGCGAGAACCAAGAGATCCGTTGTTGAAAGTTTTGACTATTAAATAATCGGTTGACATTAAATAAAATTTGGTTGAGTTTAATCTCNNGCAGGCCCCATATAGAAGG…	1593
CPAR_19	Candida	parapsilosis	2.23	Candida	parapsilosis	527	100	0	100	Yes	GTTCAGNNGGGTAGTNCTNCNNGATTNGAGGTCGANNTNNGANGAAGTTTTGGAGTTTGTACNAATGAGNGAAAAAACCT ATCCANTAGTTTATACTCCGCCTTTNTTTCAAGCAAACCCAGCGTATCGCTCAACACCAAACCCCGAGGGTTTGAGGGAG AAATGACGCTCAAACAGGCATGCCCTTTGGAATACCAAAGGGCGCAATGTGCGTTCAAAGATTCGATGATTCACGAATAT CTGCAATTCATATTACTTATCGCATTTCGCTGCGTTNNTTCATCGATGCGAGAACCAAGAGATCCGTTGTTGAAAGTTTT GACTATTAAATAATCGGTTGACATTAAATAAAATTTGGTTGAGTTTAATCTCTGGCAGGCCCCATATAGAAGGCC…	1599
CPAR_20	Candida	parapsilosis	2.17	Candida	parapsilosis	513	100	0	100	Yes	CTNANGTTCAGCGGGNNGTNCTNACNNGATTTGAGGTNGANTTTNNNNGAAGTTTTGNNNNTTGNACCAANNANNGNAAA AAACNNNNCANTAGTTTNNACTNCGCCTTTNNNTNAAGCAAACCCAGCGTATCGCTCAACACCAAACCCGAGGGTTTGAG GGAGAANTGACGCTCAAACAGGCATGCCCTTTGGAATNNCAAAGGGCGCAANGTGCGTTCAAAGATTCGATGATTCACGA ATATCTGCAATTCATATTACTTATCGCATTTCGCTGCGTTCTTCATCGATGCGAGAACCAAGAGATCCCGTTGTTGAAAG TTTTNNNTATTAAATAATCGGTTGACATTAAATAAAATTTGGTTGAGTTTAATCTCTGGCAGGCCCCATATAGAA…	1605
CPAR_21	Candida	parapsilosis	2.24	Candida	parapsilosis	524	100	0	100	Yes	NTGANATGCTNAAGTNCAGCGGGTAGTCCTACNTGATTTGAGGTCGNAATTTGGAAGAAGTTTTGGAGTTTGTACCAATG AGTGGAAAAAACCTATCCNNTAGTTTATACTCCGCCTTTCTTTCAAGCAAACCCAGCGTATCGCTCAACACCAAACCCGA GGGTTTGAGGGAGAAATGACGCTCAAACAGGCATGCCCTTTGGAATACCAAAGGGCGCAATGTGCGTTCAAAGATTCGAT GATTCACGAATATCTGCAATTCATATTACTTATCGCATTTCGCTGCGTTCTTCATCGATGCGAGAACCAAGAGATCCGTT GTTGAAAGTTTTGACTATTAAATAATCGGTTGACATTAAATAAAATTTGGTTGAGTTTAATCTCTGGCAGGCCCC…	1615
CPAR_22	Candida	parapsilosis	2.21	Candida	parapsilosis	525	100	0	100	Yes	NTTGANATGCNTNANGTTCAGCGGGTAGTCCCTACCNGNNNNAGGTCGAATTGGAAGAAGTTTTGGAGTTTGTACCCAAN GAGTGGAAAAAACCTATCCNATTAGNTTNTACTCCGCCTTTCTTCAAGCAAANCCCAGCGTATCGCTCAACACCAAACCC GAGGGTTTGAGGGAGAAATGACGCTCAAACAGGCATGCCCTTTGGAATACCAAAGGGCGCAATGTGCGTTCAAAGANTCG ATGATTCACGAATATCTGCAATTCATATTACTTATCGCATTTCGCTGCGTTCTTCATCGATGCGAGAACCAAGAGATCCG TTGTTGAAAGTTTTGACTATTAAATAATCGGTTGACATTAAATAAAATTTGGTTGAGTTTAATCTCTGGCAGGCC…	1618
CPAR_23	Candida	parapsilosis	2.17	Candida	parapsilosis	526	100	0	100	Yes	NNGTCCTACTNANTTGAGGTNGAANTNNGNAGAAGTTTTGAGNNNNNANCAATGAGNGGAAAAAACCTNNNCATTAGNTT ATANTCCNCNNTCTTTCAAGCAAACCCAGCGTATCGCTCAACACCAAACCCGNNGGTTTGAGGGAGAAATGACGCTCAAA CAGGCATGCCCTTTNGAATACCAAAGGGCGCAATGTGCGTTCAAAGANTCGATGATTCACGAATATCTGCAATNCATATT ACTTATCGCATTNCGCTGCGTTCTTCATCGATGCGAGAACCAAGAGATCCGTTGTTGAAAGTTTTGACTATTAAATAATC GGTTGACATTAAATAAAATTTGGTTGAGTTTAATCTCTGGCAGGCCCCATATAGAAGGCCTACCAAAGCAAAGTT…	1595
CPAR_24	Candida	parapsilosis	2.21	Candida	parapsilosis	509	99.8	0.2	100	Yes	NNCCAGCGTATCGCTCANCNCCAAACCCGAGNGTTTNNGNGAGAAATGACGCTCAAACAGGNNANGCCCNTGGAATACCA AAGGGCGCAATGTGCGTTCAAAGATTCGATGATTCACGAATATCTGCAATTCATATTACTTATCGCANTTTCGCTGCGTT CTTCATCGATGCGAGAACCAAGAGATCCGTTGTTGAAAGTTTTGACTATTAAATAATCGGTTGACATTAAATAAAATTTG GTTGAGTTTAATCTCTGGCAGGCCCCATATAGAAGGCCTACCAAAGCAAAGTTTTCAAAAAAAGAAAAACACATGTGTAA GAAAAAATGCAGTTAAGCACTTTTCATTCTGTAATGATCCTTCNGNANGNNNNNCTGCGGAAGGATCATTACAGA…	1492
CPAR_25	Candida	parapsilosis	2.19	Candida	parapsilosis	527	99.81	0.19	100	Yes	GCTNANGTTCAGCNGGGTNGTCCCTNCCCTGATTTGAGGTCGAATTTGNAAGAAGTTTTGGAGTTTGNNNNNNNGAGTGG AAAAANNNNATNCATTAGTTTATACTCCGCCNTCTTTCAAGCAAACCCAGCGTATCGCTCAACACCAAACCCGAGGGTTT GAGGGAGAAATGACGCTCAAACAGGCATGCCCTTTGGAATACCAAAGGGCGCAATGTGCGTTCAAAGATTCGATGATTCA CGAATATCTGCAATTCATATTACTTATCGCATTTCGCTGCGTTCTTCATCGATGCGAGAACCAAGAGATCCGTTGTTGAA AGTTTTGACTATTAAATAATCGGTTGACATTAAATAAAATTTGGTTGAGTTTAATCTCTGGCAGGCCCCATATAG…	1611
CPAR_26	Candida	parapsilosis	2.12	Candida	parapsilosis	533	100	0	100	Yes	CNACNTGATTNNAGGTCGAATTNGGAAGAAGTTTTNGGNGTTTGNACCAANGAGNNGAAAAAACNNNTCCATTAGTTTAT ANNCNGCNTTTCTTTCAAGCAAANCAGCGTATCGCTCAACACCAAACCCGAGGGTTGAGGGAGAAATGACGCTCAAACAG GCATGCCCNNTGGAATACCAAAGGGCGCAATGTGCGTTCAAAGATTCGATGATTCACGAATATCTGCAATTCATATTACT TATCGCANTTCGCTGCGTTCTTCATCGATGCGAGAANCAAGAGATNCCGTTGTTGAAAGTTTTGACTATTAAATAATCGG TTGACATTAAATAAAATTTGGTTGAGTTTAATCTCTGGCAGGCCCCATATAGAAGGCCTACCAAAGCAAAGTTTT…	1578
CPAR_27	Candida	parapsilosis	2.22	Candida	parapsilosis	528	99.81	0.19	100	Yes	NGTTCAGNCGGGTAGTCCTACCTGANTTGAGNTNGANNTNGGAAGNAAGTTTTNGNGTNTGTACCCAATGAGNGGAAAAA ACCTNTCCANTNGTTTNTACTCCGCNTTTCTTTCAAGCNANACCCAGCGTATNGCTCAACACCAAACCCGAGGGTTNGAG GGAGAAATGACGCTCAAACAGGCATGCCCTNTGGAATNCAAAGGGCGCAATGTGCGTTCAAAGANTTCGATGATTCACGA ATATCTGCAATTCATATTACTNATCGCANTTTCGCTGCGTTCTTCATCGATGCGAGAACCAAGAGATCCGTTGTTGAAAG TTTTTGACTATTAAATAATCGGTTGACATTAAATAAAATTTGGTTGAGTTTAATCTCTGGCAGGCCCCATATAGA…	1597
CPAR_28	Candida	parapsilosis	2.26	Candida	parapsilosis	533	100	0	100	Yes	TANNCCTACCTGATTNGAGNNNGNATTNGNAAGAAGTTTGGAGTTTGTACCNNNNAGTGNAAAAANNNNTNCATTAGTTA TACTCNNCCTTCTTTCANGCAAANCCAGNGTATCGCTCAACACCAAACCCGAGNGTTTGAGGGAGAAATGANGNTNAAAN NGGCATGCCCTTNGAATACCNAAAGGGCGCAATGTGCGTTCAAAGATTCGATGATTCACGAATATCTGNCAATTCATATT ACTTATNGCANTTCGCTGCGTTCTTCATCGANGNCGAGNNNCCAAGAGATCCGTTGTTGAAAGTNTTGACTATTAAATAA TCGGTTGACATNAAATAAAATTTGGTTGAGTTTAATCTCTGGCAGGCCCCCATATAGAAGGCCTACCCAAAGCAA…	1582
CPAR_29	Candida	parapsilosis	2.24	Candida	parapsilosis	524	100	0	100	Yes	TNAAGNTCAGCGGGTANNTCCTNCCNTGATTNGAGGTCGAATTTGNANGAAGTTTTGGAGTTTGTACCAATGAGNGGAAA AAACNTATCCATTAGTTTNTACTCCGCNTTTCTTTCAAGCAAACCCAGCGTATCGCTCAACACCAAACCCGAGGGTTTGA GGGAGAAATGACGCTCAAACAGGCATGCCCTTTGGAATACCAAAGGGCGCAATGTGCGTTCAAAGATTCGATGATTCACG AATATCTGCAATTCATATTACTTATCGCATTTCGCTGCGTTCTTCATCGATGCGAGAACCAAGAGATCCGTTGTTGAAAG TTTTGACTATTAAATAATCGGTTGACATTAAATAAAATTTGGTTGAGTTTAATCTCTGGCAGGCCCCATATAGAA…	1601
CPAR_30	Candida	parapsilosis	2.32	Candida	parapsilosis	529	98.68	0.57	100	Yes	GCTNANGTTCAGCGGGTAGNNCTACCTGATTTGAGGTCGAATTGGAAGAAGTTTGGNAGTTTGTACCAANGAGNGGAAAA AACCNNNCCATTAGTTATACTCNNCCNTTCNTCAAGCAAACCCAGCGTATCGCTCAACACCAAACCCGAGGGTTNGAGGG AGAAATGACGCTCAAACAGGCATGCCCTTTGGAATACCAAAGGGCGCAATGTGCGNTCAAAGATTCGATGATTCACGAAT ATCTGCAATTCATATTACTTATCGCATTTCGCTGCGTTCTTCATCGATGCGAGAACCAAGAGATCCGTTGTTGAAAGTTT TGACTATTAAATAATCGGTTGACATTAAATAAAATTTGGTTGAGTTTAATCTCTGGCAGGCCCCATATAGAAGGC…	1608
CPAR_31	Candida	parapsilosis	2.27	Candida	parapsilosis	540	99.82	0	100	Yes	GCNTANGTTCANCNNGGTANNNCTACCTGATTTNAGGTNGAATTNGGAAGAAGTTTTGGAGTTNGNACCAATGAGNGGAA AAAACCNNTCCNTNAGTTNTACTCCGCCTTNCTTTCAAGCAAANCAGCGTATCGCTCNNNNCCAAACCNGAGGGTTGNGG GAGAAATGACGCTCAAACAGGCATGCCCTTTGGAATACNAAAGGGCGCAATGTGCGTTCAAAGATTCGATGANTTCACGA ATATCTGCAANTNATATTACTTATCGCATTTCGCTGCGTTNTTCATCGATGCGAGAACCAAGAGATCCGTTGTTGAAAGT TTTGACTATTAAATAATCGGTTGACATTAAATAAAATTTGGNNGAGTTTAATCTCTGGCAGGCCCCATATAGAAG…	1597
CPAR_32	Candida	parapsilosis	2.25	Candida	parapsilosis	534	99.81	0	100	Yes	TTNATTGANANGCTNAAGNTCAGNGGGTAGTCCTACCTGATTTGAGGTCGNAANTNNGAAGAAGTTTNGGAGTTTGTACC ANNGAGTGGAAAAAACCTATNCANTNGTTTANNNCTCCGCCTTTCTTTCAAGCAAACCCAGCGTNTCGCTCAACACCAAA CCCGNGGGTTNGAGGGAGAANTGACGCTCAAACAGGCATGCCNNTNGNNNTACCAAAGGGCGCAATGTGCGTTCAAAGAT TCGATGATTCACGAATATCTGCAATTCATATTACTTATCGCATTTCGCTGCGTTCTTCANCGATGCGAGAACCAAGAGAT CCGTTGTTGAAAGTNTTGACTATTAAATAATCGGTTGACATTAAATAAAATTTGGTTGAGTTTAATNTCTGGCAG…	1614
CPAR_33	Candida	parapsilosis	2.25	Candida	parapsilosis	536	99.63	0.37	100	Yes	NTGATANGCTTAANNNNNNNCGGGNAGTCCTACCTGNTTGAGNNCGNAANTGGAAGANGTTTTGGAGNTNNNNNCNANGN NTGGAAAAANNCTATCCATTAGTNNNTACTCCGCCTTTCTTTCAAGCAAACCCAGCGTATCGCTNAACCACCAAACCCGA GGGTTGAGGGAGAAATGACGCTNAAACAGGCATGCCCTNNNNAATACCNAAAGGGCGCAATGTGCGTTCAAAGATNCGAT GATTCACGAATATCTGCAATTCATATTACTTATCGCATTTCGCTGCGTTCTTCATCGATGCGAGAACCAAGAGATCCGTN GTTGAAAGTTTNGACTATTAAATAATCGGTTGACATTAAATAAAATTTGGTTGAGTTTAATCTCTGGCAGGCCCC…	1608
CPAR_34	Candida	parapsilosis	1.75	Candida	parapsilosis	527	99.81	0.19	100	Yes	NTTNATATGCTTAAGNTCNNNCNGGGTAGNCCNACCNGATTTGAGGNNGAATTNNNNAAGTTTNNGAGTTTGTANCCAAT GAGTGGAAAAAACCTATNCATTNGTTTATACTCCNNCTTTCTTTNAAGCAAACCCAGCGTATCGCTNAACACCAAACCCG AGGGNTTNGAGGGAGAAATGACGCTCAAACAGGCATGCCCTTTGGAATACCAAAGGGCGCAATGTGCGTTCAAAGANNCG ATGATTCACGAATATCTGCAANTCATATTACTTATCGCATTTCGCTGCGTTCTTCATCGATGCGAGAACCAAGAGATCCG TTGTTGAAAGTTTTGACTATTAAATAATCGGTTGACATTAAATAAAATTTGGTTGAGTTTAATCTCTGGCAGGCC…	1619
CTRO_01	Candida	tropicalis	2.02	Candida	tropicalis	434	99.77	0.23	100	Yes	TNCAGCGNGTAGTNCCNNCCNNANTNGAGGTCNAAGTTATGAAATAAANNNNGTGGCCACTANNAAAATNNGCNNTTTTG NATAAANNTAAGTCGCTNAAAATAAGNTTCNACGTNAAATTCTTTCAAACAAANCTAGCGTATTGCTCAACACCAAACCC GGGGGTTTGAGGGAGAAATGACGCTCAAACAGGCATGCCCTTTGGAATACCAAAGGGCGCAATGTGCGTTCAAAGATTCG ATGATTCACGAATATCTGCAATTCATATTANGTATCGCATTTCGCTGCGTTCTTCATCGATGCGAGAACCAAGAGATCCG TTGTTGAAAGTTTTGACTATTGTAATAATAAATCAAGTTTGACTGTAAATAAAAAGTTTGGTTTAGTTATAACCT…	1621
CTRO_02	Candida	tropicalis	2.14	Candida	tropicalis	511	100	0	100	Yes	NGANTCGAGGTCNNNNTTNNNANATNAATTNTNGNNNCACTAGCAANANAAGCGTTTTNGGATANACNTAANNNGNTNAA ATANGNTTCCACGTTAANTTCTTTNAAACAAACCTAGCGTATTGCTCAACACCAAACCCGAGGGTTGAGGGAGAAATGAC GCTCAAACAGGCATGCCCTTTGGAATACCAAAGGGCGCAATGTGCGTTCAAAAATTCGATGATTCACGAATATCTGCAAT TCATATTACGTATCGCANTTCGCTGCGTTCTTCATCGATGCGAGAACCAAGAGATCCGTTGTTGAAAGTTTTGACTATTG TAATAATAAATCAAGTTTGACNGTAAATAAAAAGTTTGGTTTAGTTATAACCTCTGGCGGTGGGATTGCTCCCGC…	1591
CTRO_03	Candida	tropicalis	2.2	Candida	tropicalis	513	100	0	100	Yes	NCACNAGCAAAANAAGCGTTTTGGNNAAACCTAAGTCGCTNAAAATAAGTTNNNACGTTAAATTCTTTCAAACAAACNTA GCGTATTGCNNAACACNAAACCCGGGGTTTGAGGGAGAAATGACGCTCAAACAGGCATGCCCTTTGGAATACCAAAGGGC GNNNNNGNGCGNTNCAAAGATTCGATGATTCACGAATATCTGCAANTTCATNNTTACGTATCGCATTTCGCTGCGTTCTT CATCGATGCGAGAACCAAGAGATCCGTNGTTGAAAGTTTTTGACTATTGTAATAATAAATCAAGTTTGACTGTAAATAAA AAGTTTGGTTTAGTTATAACCTCTGGCGGTAGGATTGCTCCCGCCACCAAAGAAATTTGNTCAATAAAAAACACA…	1560
Not Used	Candida	tropicalis	2.21	-	-	-	-	-	-	No	ANAACCCNGGCGGNAGGANNGCNCCCGCCACCAAAGAAANNNNNNNNANAAAAAACACANNGGGNGCAANNAAGCAAANC AGNNANNNNTTNNTNNNNNNGGGNANCTGCGGAAGGATCATTACTGATTTGCTTAANTGCACCACATGTGTTTTTTATTG AACAAATTTCTTTGGTGGCGGGAGCAATCCTACCGCCAGAGGTTATAACTAAACCAAACTTTTTATTTACAGTCAAACTT GATTTATTATTACAATAGTCAAAACTTTCAACAACGGATCTCTTGGTTCTCGCATCGATGAAGAACGCAGCGAAATGCGA TACGTAATATGAATTGCAGATATTCGTGAATCATCGAATCTTTGAACGCACATTGCGCCCTTTGGTATTCCAAAG…	1191
CTRO_04	Candida	tropicalis	2.22	Candida	tropicalis	436	99.77	0.23	99.77	Yes	NNCAGCGGGTANTCCTACNTGANTTGAGGTNAAAGTTNNGAANNAANTGTGGNNGCCCACTAGCAAAATANGCGTTTTGG ATNNCCTANGTNNCTTAAAATANGNTNNCACGTNAAATTCTTTNANNCAAACCTAGNGTATTGCTCAACACCAAACCCGG GGGTTTGAGGGAGAAATGACGCTCAAACAGNNATGCCCTTTGGAATACCAAAGGGNGNCAATGNGCGTTCAAAGATTCGA TGATTCACGAATATCTGCAATTCATATTACGTATCGNATTTCGCTGCGTTCTTCATCGATGCGAGAACCAAGAGATCCGT TGTTGAAAGTTTTGACTATTGTAATAATAAATCAAGTTTGACNGTAAATAAAAAGTTTGGTTTAGTTATAACCTC…	1607
CTRO_05	Candida	tropicalis	2.32	Candida	tropicalis	484	100	0	100	Yes	NTGATANGCTNAANNNNAGCNGGTAGNNCTANCNNATTGAGGTCAAAGTNNGAAATAAATTGTNGTGNNCACTAGNNAAA TAAGCGTTTTTGGATAAACCTAAGTCGNNTAAAATAAGTTNNCACGTTAAATTCTTNNAAACAAACCCTAGCGTATTGNT CAACACCAAACCCGGGGGTTGAGGGAGAAATGACGCTCAAACAGGCATGNCTTTGGAATANCCAAAGGGCGCAATGTGCG TTNAAAGATTCGATGANTTCACGAATATCTGCAATTCATATTACGTATCGCATTTCGNNGCGTTCTTCATCGATGCGAGA ACCAAGAGATCCGTTGTTGAAAGTTTTGACTATTGTAATAATAAATCAAGTTTGACTGTAAATAAAAAGTTTGGT…	1626
CTRO_06	Candida	tropicalis	2.18	Candida	tropicalis	513	100	0	100	Yes	NGGTNAAAGCTNNNNAANNNAAATCGNGNNGCNNCTNGCAAANNAGCGTTTNNNANNNNNCTNANGNNGCTNAAAATAAG TTTCCCACNTAAATTCTTTCAAANNAAACCTAGCGTATGCTCAANCACCAAACCCCGGGGGTTTGAGGGAGAAATGACGC TNNAAACAGGCATGCCNTTNNGAATACNNAAGGGCGCNATGTGCGTTCAAAGNNTNGATGATTCACGAATATNNNNNNTT CNATATTACGTATCGCATTTCGCTGCGTTCTTCATCGATGCGAGAACCAAGAGATCCGTTGTTGAAAGTTTTGACTANNG TAATAATNNNNCAAGTTTGACTGTAAATAAAAAGTTTGGTTTAGTTATAACCTCTGGCGGNAGGATTGCTCCCGC…	1579
CTRO_07	Candida	tropicalis	2.19	Candida	tropicalis	511	99.8	0.2	99.8	Yes	CNNGATTGAGTNNNGNTATNAATAANNNNNNGNCNNNAGCAAATAAGCGTTTNGNANNACNNNGTNNNNTANANTNNNTT TCCANNTANNTTNTTTNNNNNACCTNGCGTNTTGCTCNNCACNAAACCCGGGGGTNTGAGGGAGAAATGACGCTCAAACA NGCATGNCCTTGGAATACNNAAGGGCGCNATGTGCGNTCAAAGATTCGATGATTCACGNATATCTGCAATNNATATNACG TATCGCATTTCGCTGCGTTNTTCANNGANGCGAGANNNNAGAGATNCGTTGTNGAAAGTTTTGACTATNGTAATAATAAA TCANGTTTGACTGTAAATAAAAAGTTTGGTTTAGTTATAACCTCTGGCGGTAGGATTGCTCCCGCCACCAAAGAA…	1555
CTRO_08	Candida	tropicalis	2.27	Candida	tropicalis	511	99.02	0.2	99.8	Yes	NCNTGCGGAAGGATCATTACTGATTTGCTTAATTGCACCACATGTGTTTTTTATTGAACAAATTTCTTTGGTGGCGGGAG CAATCCTACCGCCAGAGGTTATAACTAAACCAAACTTTTTATTTACAGTCAAACTTGATTTATTATTACAATAGTCAAAA CTTTCAACAACGGATCTCTTGGTTCTCGCATCGATGAAGAACGCAGCGAAATGCGATACGTAATATGAATTGCAGATNTT CGTGAATCATCNAATCTTTGAACGCACATTGCGCCCTTTGGTATTCCAAAGGGCANGCCTGTTTGAGCGTCTTTTCTCCC TCAAACCCCCGGGTTTGGTGTTGAGCAATACGCTAGGTTTGTTTGAAAGAATTTACGTGGAAACTTATTTTAAGC…	982
CTRO_09	Candida	tropicalis	2.25	Candida	tropicalis	503	99.01	0.2	100	Yes	TAAAAAGTTTGGTTTAGTTATAACCTCTGGCGGTAGGATNGCTCCCGCCACCAAAGAAATTTGTTCAATAAAAAACACAT GTGGTGCAATTAAGCAAATCAGTAATNNNTCTTCCGTNNGTGAACCTGCGGAAGGATCATTACTGATTTGCTTAATTGCA CCACATGTGTTTTTTATTGAACAAATTTCTTTGGTGGCGGGAGCAATCCTACCGCCAGAGGTTATAACTAAACCAAACTT TTTATTTACAGTCAAACTTGATTTATTATTACAATAGTCAAAACTTTCAACAACGGATCTCTTGGTTCTCGCATCGATGA AGAACGCAGCGAAATGCGATACGTAATATGAATTGCAGATNTTCGTGAATCATCNAATCTTTGAACGCACATTGC…	1229
CTRO_10	Candida	tropicalis	2.24	Candida	tropicalis	416	99.28	0	100	Yes	NCNTGTGTTTTTTNTTGAACAANTTTCTTTGGTGGCGGGAGCAATCCTACCGCCAGAGGTTATAACTAAACCAAACTTTT TATTTACAGTCAAACTTGATTTATTATTACAATAGTCAAAACTTTCAACAACGGATCTCTTGGTTCTCGCATCGATGAAG AACGCAGCGAAATGCGATACGTAATATGAATTGCAGATATTCGTGAATCATCGAATCTTTGAACGCACATTGCGCCCTTT GGTATTCCAAAGGGCATGCCTGTTTGAGCGTCATTTCTCCCTCAAACCCCCGGGTTTGGTGTTGAGCAATACGCTAGGTT TGTTTGAAAGAATTTAACGTGGAAACTTATTTTAAGCGACTTAGGTTTATCCAAAAACGCTTATTTTGCTAGNGG…	450
CTRO_11	Candida	tropicalis	1.99	Candida	tropicalis	424	99.06	0.47	99.53	Yes	ANNGCACCACATGTGTTTTTTATTGNACAAATTTCTTTGGTGGCGGGNGCAATCCTACCGCCAGAGGTTATAACTAAACC AAACTTTATTTACAGTCAAACTTGATTTATTATTACAATAGTCAAAACTTTCAACAACGGATCTCTTGGTTCTCGCATCG ATGAAGAACGCAGCGAAATGCGATACGTAATATGAATTGCAGATATTCGTGAATCATCGAATCTTTGAACGCACATTGCG CCCTTTGGTATTCCAAAGGGCATGCCTGTTTGAGCGTCATTTCTCCCTCAAACCCCCGGGTTTGGTGTTGAGCAATACGC TAGGTTTGTTTGAAAGAATTTAACGTGGAAACTTATTTTAAGCGACTTAGGTTTATCCAAAAACGCTTATTTTGC…	445
CTRO_12	Candida	tropicalis	2.12	Candida	tropicalis	434	100	0	100	Yes	NTAAAGNTCAGCNNGTAGTCCNACCTNATTGAGTTCAAAGTTATGAAATAAANTGTGGNNNNNCTAGCAAAATAAGCGTT TTGGNNAAACCTAAGTCGCTAAAATANGTTTCCACGTAANTCTTTCAAANAAACCTAGCGTATTGCTCNACACCNAAACC CGGGGGTTTGAGGGAGAAATGACGCTCAAACAGGCATGCCCTTNGNAATNNCCAAAGGGCGCAATGTGCGTTCAAAGATT CGATGATTCACGAATATCTGCAATTCATATTACGTATCGCATTTCGCTGCGTTCTTCATCGATGCGAGAACCAAGAGATC CGTTGTTGAAAGTNNTGACTATTGTAATAATAAATCAAGTTTGACTGTANNNNAAAAGTTTGGTTTAGTTATAAC…	1614
CTRO_13	Candida	tropicalis	2.21	Candida	tropicalis	436	100	0	100	Yes	NGNTAGTTCTACCTGATNTNAGNTCAAANNNANNAAATAAATTGNNGTGGCCNCTAGNNANATAAGCGNTNTTGGANAAC NNAAGTCGCTNAAAANAAGTTTCCACGTTAAATTCTTTNAAACAAACCTAGCGTATTGCTCAACACCAAACCCGGGGNGT TTGAGGGAGAAATGACGCTCAAACAGGCATGCCCTTTGGAATACCAAAGGGCGCAATGTGCGTTCAAAGATTCGATGATT CACGAATATCTGCAATTCATATTACGTATCGCATTTCGCTGCGTTCTTCATCGATGCGAGAACCAAGAGATCCGTTGTTG AAAGTTTTGACTATTGTAATAATAAATCAAGTTTGACTGTAAATAAAAAGTTTGGTTTAGTTATAACCTCTGGCG…	1612
CTRO_14	Candida	tropicalis	2.15	Candida	tropicalis	482	100	0	100	Yes	NATNGAGGTCAAAGTTNNGAAATNNNNNNNGNNGNCACTANNAAATAAGCGTTTNGGNNAAACCCTAAGTCGNCTAAAAN NAGTTTCCACGTAAATTCTTTNAAACAAACCTAGCNTATTGNTCAACACCAAACCCGGGGGTTTGAGGGAGAAATGACGC TCAAACAGGCATGNCTTNGGAATACCAAAGGGCGCAATGTGCGTTCAAAGATTCGATGATTCACGAATATCTGCAATTCA TATTACGTATCGCATTTCGCTGCGTTCNTTCATCGATGCGAGAACCAAGAGATCCGTTGTTGAAAGTTTTGACTATTGTA ATAATAAATCAAGTTNGACTGTAAATAAAAAGTTTGGTTTAGTTATAACCTCTGGCGGTAGGATNGCTCCCGCCA…	1586
CTRO_15	Candida	tropicalis	2.16	Candida	tropicalis	462	99.78	0.22	99.78	Yes	ANGNTTAAGTTCAGCGGGTAGTCCTACCTGATTNGAGGTCAAAGTNNGAAATAANTNNGGTGNCCACTAGCAAATAAGCN NTTTGGANANNNCTAAGTCGCTTAAAATAAGTTTCCACGTTAAATTNTTTCAAACAAACCTAGCGTNTGCTCAACACNAA ACCCGGGGGTTTGAGGGAGAAATGACGCTCAAACAGGCATGCCCTTTGGAATACCAAAGGGCGCAATGTGCGTTCAAAGA TTCGATGATTCACGAATATCTGCAATTCATATTACGTATCGCATTTCGCTGCGTTCTTCATCGATGCGAGAACCAAGAGA TCCGTTGTTGAAAGTTTTGACTATTGTAATAATAAATCAAGTTTGACTGTAAATAAAAAGTTTGGTTTAGTTATA…	1619
CTRO_16	Candida	tropicalis	2.25	Candida	tropicalis	447	98.88	0.22	100	Yes	TGANANGCTTAANNNCNGCNGGTAGTCCNCCNNGATNNNNGTCAAAGTTATGAAANAAATTGNNGTGGCCACCTAGNAAA ATANGCGTTTNGANANNCCCTAAGTCNCNNAANANNNGTTTNCCACGNNNAATTCTTTNAAACAAACCTAGCGTATTGCT NAACACCCAAACCCGGGGGTTTGAGGGAGAAATGACGNTCAAACAGGCATGCCCTTTGGAATACNNNNNGGCGCAANGNG CGTTCAAAGATTCGATGATTCACGAATATCTGCAATTCATATTACGTATCGCATTTCGCTGCGTTCTTCATCGANGCGAG AACCCAAGAGATCCGTTGTNGAAAGTTTTGACTATTGTAATAATAAATCAAGTTTGACTGTAAATAAAAAGTTTG…	1627
CTRO_17	Candida	tropicalis	2.2	Candida	tropicalis	460	0.35	0.44	99.57	Yes	NNCGGAAGGATCATTACTGANTTGCTTAATTGCACCACATGTGTTTTTTATTGAACAAATTTCTTTGGTGGCGGGAGCAA TCCTACCGCCAGAGGTTATAACTAAACCAAACTTTTTATTTACAGTCAAACTTGATTTATTATTACAATAGTCAAAACTT TCAACAACGGATCTCTTGGTTCTCGCATCGATGAAGAACGCAGCGAAATGCGATACGTAATATGAATTGCAGATATTCGT GAATCATCGAATCTTTGAACGCACATTGCGCCCTTTGGTATTCCAAAGGGCATGCCTGTTTGAGCGTCATTTCTCCCTCA AACCCCCGGGTTTGGTGTTGAGCAATACGCTAGGTTTGTTTGAAAGAATTTACGTGGAAACTTATTTTAAGCGAC…	890
Not Used	Candida	tropicalis	2.41	Candida	tropicalis	511	99.8	0	100	Yes	GCGGGNAGNCNTACCTNNNNNNNGGTNNNGTTATNAAATAANNGTGNNGNNNNNANNAAAATAANNGTTTTTGNATAANN NCTAAGTCGNNTAAAATAAGTTNNCNCGTTAAATTCTTTCAAACAAACCTNGNGTATTGCTCAACACCAAACCCGGGGGT TNGAGGGAGAAATGACGNTCAAACAGGCATGCCCTTTGNAATACCAAAGGGCGCAATGTGCGTTCAAAGATTCGATGATT CACGAATATCTGCAATTCATATTACGTATCGCATTTCGCTGCGTTCTTCATCGATGCGAGAANCCAAGAGATCCGTTGTT GAAAGTTTTGNNNATNGTAATAATAAAACAAGTTTGACTGTAAATAAAAAGTTTGGTTTAGTTATAACCTCTGGC…	1606
CTRO_18	Candida	tropicalis	2.17	-	-	-	-	-	-	No	TCNTTTNTGATTTGCNTNATTGCNCCNCATGTGTTTTTTTNCTGAACAAATTTNTTTGGNGGCGGGNGCNATCCTACCGC CNGAGGTTATAACTAAACCNAACTTTTTATTTACAGTCAAACTTGATTTATTATTACNATAGTCAAAACTTTCAACAACG GATCTCTNGGTTCTCGCATCGATNAANAACNCANCGAAATGCGATACGTNATNTGAATTGCANATATTCGNGAATCATNG AATCTTTGAACGCACATTGCGCCCTTTGGTATTCCAAAGGGCATGCCTGTTTGAGCGTCNTTTCTCCCTCAAACCCCCGG GTTTGGNGTTGAGCAATNCNCTAGGTTTGTTTGAAAGAATTTAACGNGGAAACTTATTTTNAGCGACTTAGGTTT…	470
